# Supplementary material for: Monomeric streptavidin phage display allows efficient immobilization of bacteriophages on magnetic particles for the capture, separation, and detection of bacteria
Source: Sci Rep. 2023 Sep 27;13:16207. doi: 10.1038/s41598-023-42626-9 (PMC10533843; doi:10.1038/s41598-023-42626-9)
Supplement: Supplementary file 2 — Supplementary Information 2. [file 41598_2023_42626_MOESM2_ESM.txt]

LOCUS       msahoc_soc-_nluccbm_concensus      170440 bp    DNA     linear   UNA 22-JUN-2021
DEFINITION  42,643 reads assembled to pNRG 0028_with_msahoc_annotations Copy.
ACCESSION   urn.local...5c-diutsw5
VERSION     urn.local...5c-diutsw5
KEYWORDS    .
SOURCE      
  ORGANISM  .
COMMENT     ##Imported_From-START##
            Path     :: C:\Users\srn6\Downloads
            Filename :: WGS of NRGp56.gb
            ##Imported_From-END##
FEATURES             Location/Qualifiers
     source          244..170190
                     /organism="Escherichia virus T4"
                     /mol_type="genomic DNA"
                     /host="Escherichia coli"
                     /db_xref="taxon:10665"
     misc_feature    244
                     /note="Geneious type: Junction"
                     /standard_name="junction 1"
     CDS             complement(255..2432)
                     /gene="rIIA"
                     /locus_tag="T4p001"
                     /note="membrane integrity protector; mutants give rapid
                     lysis on various lysogenic strains due to effects of
                     specific prophage products, mistakenly interpreted as
                     related to lysis inhibition"
                     /codon_start=1
                     /transl_table=11
                     /product="rIIA protector from prophage-induced early
                     lysis"
                     /protein_id="NP_049616.1"
                     /db_xref="GI:9632816"
                     /db_xref="GeneID:1258593"
     gene            complement(255..2432)
                     /gene="rIIA"
                     /locus_tag="T4p001"
                     /db_xref="GeneID:1258593"
     CDS             complement(2443..2646)
                     /gene="rIIA.1"
                     /locus_tag="T4p002"
                     /codon_start=1
                     /transl_table=11
                     /product="rIIA.1 hypothetical protein"
                     /protein_id="NP_049617.1"
                     /db_xref="GI:9632817; GeneID:1258774"
     CDS             complement(2443..2646)
                     /gene="rIIA.1"
                     /locus_tag="T4p002"
                     /codon_start=1
                     /transl_table=11
                     /product="rIIA.1 hypothetical protein"
                     /protein_id="NP_049617.1"
                     /db_xref="GI:9632817"
                     /db_xref="GeneID:1258774"
     gene            complement(2443..2646)
                     /gene="rIIA.1"
                     /locus_tag="T4p002"
                     /db_xref="GeneID:1258774"
     CDS             join(complement(3096..3233),complement(2701..3045))
                     /gene=60
                     /locus_tag="T4p003"
                     /note="a 50-bp segment is inserted in T4 gene 60 that
                     forms an mRNA secondary structure that is translationally
                     bypassed; topoisomerase II in T4 and related phages an
                     insertion splits the large Topo II subunit in two parts
                     (gp60 and gp39)"
                     /codon_start=1
                     /transl_table=11
                     /product="gp60 topoisomerase II, large subunit,
                     C-terminalregion"
                     /protein_id="NP_049618.1"
                     /db_xref="GI:9632675; GeneID:1258779"
     CDS             join(complement(3096..3233),complement(2701..3045))
                     /gene=60
                     /locus_tag="T4p003"
                     /note="topoisomerase II in T4 and related phages an
                     insertion splits the large Topo II subunit in two parts
                     (gp60 and gp39); a 50-bp segment is inserted in T4 gene 60
                     that forms an mRNA secondary structure that is
                     translationally bypassed"
                     /codon_start=1
                     /transl_table=11
                     /product="gp60 topoisomerase II, large subunit,
                     C-terminalregion"
                     /protein_id="NP_049618.1"
                     /db_xref="GI:9632675"
                     /db_xref="GeneID:1258779"
     gene            complement(2701..3233)
                     /gene=60
                     /locus_tag="T4p003"
                     /db_xref="GeneID:1258779"
     misc_feature    complement(3046..3095)
                     /gene=60
                     /locus_tag="T4p003"
                     /note="non-coding translational bypass region in mRNA due
                     to secondary structure formation"
     CDS             complement(3214..3594)
                     /gene="60.1"
                     /locus_tag="T4p004"
                     /codon_start=1
                     /transl_table=11
                     /product="gp60.1 hypothetical protein"
                     /protein_id="NP_049619.1"
                     /db_xref="GI:9632676"
                     /db_xref="GeneID:1258780"
     gene            complement(3214..3594)
                     /gene="60.1"
                     /locus_tag="T4p004"
                     /db_xref="GeneID:1258780"
     CDS             complement(3887..3999)
                     /gene="mobA"
                     /locus_tag="T4p005"
                     /note="defective DNA endonuclease; H-N-H family; relative
                     of mobile endonucleases of filamentous fungi"
                     /codon_start=1
                     /transl_table=11
                     /product="MobA homing endonuclease pseudogene"
                     /protein_id="NP_049620.1"
                     /db_xref="GI:9632758"
                     /db_xref="GeneID:1258782"
     gene            complement(3887..3999)
                     /gene="mobA"
                     /locus_tag="T4p005"
                     /db_xref="GeneID:1258782"
     CDS             complement(4010..5560)
                     /gene=39
                     /locus_tag="T4p006"
                     /note="DNA-dependent ATPase, topoisomerase II in T4 and
                     related phages an insertion splits the large Topo II
                     subunit in two parts (gp60 and gp39); gp39; DNA-dependent
                     ATPase; membrane associated protein; bacteriophage T4
                     topoisomerase II is comprised of gp39, gp52, and gp60
                     subunits; topisomerase II catalyzes cleavage and
                     re-ligation of double-stranded DNA"
                     /codon_start=1
                     /transl_table=11
                     /product="DNA topoisomerase II large subunit"
                     /protein_id="NP_049621.1"
                     /db_xref="GI:9632631"
                     /db_xref="GeneID:1258807"
     gene            complement(4010..5560)
                     /gene=39
                     /locus_tag="T4p006"
                     /db_xref="GeneID:1258807"
     CDS             complement(5630..5826)
                     /gene="39.1"
                     /locus_tag="T4p007"
                     /codon_start=1
                     /transl_table=11
                     /product="gp39.1 hypothetical protein"
                     /protein_id="NP_049622.1"
                     /db_xref="GI:9632632"
                     /db_xref="GeneID:1258650"
     gene            complement(5630..5826)
                     /gene="39.1"
                     /locus_tag="T4p007"
                     /db_xref="GeneID:1258650"
     CDS             complement(5933..6069)
                     /gene="39.2"
                     /locus_tag="T4p008"
                     /codon_start=1
                     /transl_table=11
                     /product="gp39.2 hypothetical protein"
                     /protein_id="NP_049623.1"
                     /db_xref="GI:9632633"
                     /db_xref="GeneID:1258588"
     gene            complement(5933..6069)
                     /gene="39.2"
                     /locus_tag="T4p008"
                     /db_xref="GeneID:1258588"
     CDS             complement(6072..6497)
                     /gene="goF"
                     /locus_tag="T4p009"
                     /gene_synonym="comC-alpha; go9H"
                     /note="overcomes rho mutant effects"
                     /codon_start=1
                     /transl_table=11
                     /product="goF mRNA metabolism modulator"
                     /protein_id="NP_049624.1"
                     /db_xref="GI:9632721; GeneID:1258632"
     CDS             complement(6072..6497)
                     /gene="goF"
                     /locus_tag="T4p009"
                     /gene_synonym="comC-alpha; go9H"
                     /note="overcomes rho mutant effects"
                     /codon_start=1
                     /transl_table=11
                     /product="goF mRNA metabolism modulator"
                     /protein_id="NP_049624.1"
                     /db_xref="GI:9632721"
                     /db_xref="GeneID:1258632"
     gene            complement(6072..6497)
                     /gene="goF"
                     /locus_tag="T4p009"
                     /gene_synonym="comC-alpha; go9H"
                     /db_xref="GeneID:1258632"
     CDS             complement(6497..6712)
                     /gene="cef"
                     /locus_tag="T4p010"
                     /gene_synonym="M1; comC-alpha.1; mb"
                     /codon_start=1
                     /transl_table=11
                     /product="cef modifier of suppressor tRNAs"
                     /protein_id="NP_049625.1"
                     /db_xref="GI:9632757; GeneID:1258628"
     CDS             complement(6497..6712)
                     /gene="cef"
                     /locus_tag="T4p010"
                     /gene_synonym="comC-alpha.1; M1; mb"
                     /codon_start=1
                     /transl_table=11
                     /product="cef modifier of suppressor tRNAs"
                     /protein_id="NP_049625.1"
                     /db_xref="GI:9632757"
                     /db_xref="GeneID:1258628"
     gene            complement(6497..6712)
                     /gene="cef"
                     /locus_tag="T4p010"
                     /gene_synonym="M1; comC-alpha.1; mb"
                     /db_xref="GeneID:1258628"
     gene            complement(6497..6712)
                     /gene="cef"
                     /locus_tag="T4p010"
                     /gene_synonym="comC-alpha.1; M1; mb"
                     /db_xref="GeneID:1258628"
     CDS             complement(6883..7371)
                     /gene="motB"
                     /locus_tag="T4p011"
                     /gene_synonym="dexA.-3"
                     /codon_start=1
                     /transl_table=11
                     /product="MotB modifier of transcription"
                     /protein_id="NP_049626.1"
                     /db_xref="GI:9632778; GeneID:1258672"
     CDS             complement(6883..7371)
                     /gene="motB"
                     /locus_tag="T4p011"
                     /gene_synonym="dexA.-3"
                     /codon_start=1
                     /transl_table=11
                     /product="MotB modifier of transcription"
                     /protein_id="NP_049626.1"
                     /db_xref="GI:9632778"
                     /db_xref="GeneID:1258672"
     gene            complement(6883..7371)
                     /gene="motB"
                     /locus_tag="T4p011"
                     /gene_synonym="dexA.-3"
                     /db_xref="GeneID:1258672"
     CDS             complement(7521..7879)
                     /gene="motB.1"
                     /locus_tag="T4p012"
                     /gene_synonym="dexA.-2"
                     /codon_start=1
                     /transl_table=11
                     /product="MotB.1 hypothetical protein"
                     /protein_id="NP_049627.1"
                     /db_xref="GI:9632779"
                     /db_xref="GeneID:1258611"
     gene            complement(7521..7879)
                     /gene="motB.1"
                     /locus_tag="T4p012"
                     /gene_synonym="dexA.-2"
                     /db_xref="GeneID:1258611"
     CDS             complement(7890..8390)
                     /gene="motB.2"
                     /locus_tag="T4p013"
                     /gene_synonym="dexA.-1"
                     /codon_start=1
                     /transl_table=11
                     /product="MotB.2 hypothetical protein"
                     /protein_id="NP_049628.1"
                     /db_xref="GI:9632780; GeneID:1258758"
     CDS             complement(7890..8390)
                     /gene="motB.2"
                     /locus_tag="T4p013"
                     /gene_synonym="dexA.-1"
                     /codon_start=1
                     /transl_table=11
                     /product="MotB.2 hypothetical protein"
                     /protein_id="NP_049628.1"
                     /db_xref="GI:9632780"
                     /db_xref="GeneID:1258758"
     gene            complement(7890..8390)
                     /gene="motB.2"
                     /locus_tag="T4p013"
                     /gene_synonym="dexA.-1"
                     /db_xref="GeneID:1258758"
     CDS             complement(8454..9137)
                     /gene="dexA"
                     /locus_tag="T4p014"
                     /note="3' to 5' DNA exonuclease; 3' to 5' DNA exonuclease
                     activity involved in T4 DNA replication and host DNA
                     degradation; DNA exonuclease A; DexA"
                     /codon_start=1
                     /transl_table=11
                     /product="exonuclease"
                     /protein_id="NP_049629.1"
                     /db_xref="GI:9632733; GeneID:1258605"
     CDS             complement(8454..9137)
                     /gene="dexA"
                     /locus_tag="T4p014"
                     /note="3' to 5' DNA exonuclease activity involved in T4
                     DNA replication and host DNA degradation; DexA; DNA
                     exonuclease A; 3' to 5' DNA exonuclease"
                     /codon_start=1
                     /transl_table=11
                     /product="exonuclease"
                     /protein_id="NP_049629.1"
                     /db_xref="GI:9632733"
                     /db_xref="GeneID:1258605"
     gene            complement(8454..9137)
                     /gene="dexA"
                     /locus_tag="T4p014"
                     /db_xref="GeneID:1258605"
     CDS             complement(9137..9379)
                     /gene="dexA.1"
                     /locus_tag="T4p015"
                     /codon_start=1
                     /transl_table=11
                     /product="DexA.1 hypothetical protein"
                     /protein_id="NP_049630.1"
                     /db_xref="GI:9632734; GeneID:1258785"
     CDS             complement(9137..9379)
                     /gene="dexA.1"
                     /locus_tag="T4p015"
                     /codon_start=1
                     /transl_table=11
                     /product="DexA.1 hypothetical protein"
                     /protein_id="NP_049630.1"
                     /db_xref="GI:9632734"
                     /db_xref="GeneID:1258785"
     gene            complement(9137..9379)
                     /gene="dexA.1"
                     /locus_tag="T4p015"
                     /db_xref="GeneID:1258785"
     CDS             complement(9372..9617)
                     /gene="dexA.2"
                     /locus_tag="T4p016"
                     /codon_start=1
                     /transl_table=11
                     /product="DexA.2 hypothetical protein"
                     /protein_id="NP_049631.1"
                     /db_xref="GI:9632735; GeneID:1258616"
     CDS             complement(9372..9617)
                     /gene="dexA.2"
                     /locus_tag="T4p016"
                     /codon_start=1
                     /transl_table=11
                     /product="DexA.2 hypothetical protein"
                     /protein_id="NP_049631.1"
                     /db_xref="GI:9632735"
                     /db_xref="GeneID:1258616"
     gene            complement(9372..9617)
                     /gene="dexA.2"
                     /locus_tag="T4p016"
                     /db_xref="GeneID:1258616"
     CDS             complement(9639..10958)
                     /gene="dda"
                     /locus_tag="T4p017"
                     /gene_synonym="sud"
                     /note="DNA-dependent ATPase, DNA helicase"
                     /codon_start=1
                     /transl_table=11
                     /product="Dda DNA helicase"
                     /protein_id="NP_049632.1"
                     /db_xref="GI:9632724"
                     /db_xref="GeneID:1258784"
     gene            complement(9639..10958)
                     /gene="dda"
                     /locus_tag="T4p017"
                     /gene_synonym="sud"
                     /db_xref="GeneID:1258784"
     CDS             complement(10955..11266)
                     /gene="dda.1"
                     /locus_tag="T4p018"
                     /codon_start=1
                     /transl_table=11
                     /product="Dda.1 hypothetical protein"
                     /protein_id="NP_049633.1"
                     /db_xref="GI:9632725; GeneID:1258786"
     CDS             complement(10955..11266)
                     /gene="dda.1"
                     /locus_tag="T4p018"
                     /codon_start=1
                     /transl_table=11
                     /product="Dda.1 hypothetical protein"
                     /protein_id="NP_049633.1"
                     /db_xref="GI:9632725"
                     /db_xref="GeneID:1258786"
     gene            complement(10955..11266)
                     /gene="dda.1"
                     /locus_tag="T4p018"
                     /db_xref="GeneID:1258786"
     CDS             complement(11268..12014)
                     /gene="srd"
                     /locus_tag="T4p019"
                     /gene_synonym="dda.2"
                     /note="postulated decoy of sigma factors RpoD and RpoS"
                     /codon_start=1
                     /transl_table=11
                     /product="Srd anti-sigma factor, putative"
                     /protein_id="NP_049634.1"
                     /db_xref="GI:9632726; GeneID:1258797"
     CDS             complement(11268..12014)
                     /gene="srd"
                     /locus_tag="T4p019"
                     /gene_synonym="dda.2"
                     /note="postulated decoy of sigma factors RpoD and RpoS"
                     /codon_start=1
                     /transl_table=11
                     /product="Srd anti-sigma factor, putative"
                     /protein_id="NP_049634.1"
                     /db_xref="GI:9632726"
                     /db_xref="GeneID:1258797"
     gene            complement(11268..12014)
                     /gene="srd"
                     /locus_tag="T4p019"
                     /gene_synonym="dda.2"
                     /db_xref="GeneID:1258797"
     CDS             complement(12137..12739)
                     /gene="modA"
                     /locus_tag="T4p020"
                     /gene_synonym="dda.3"
                     /note="ADP-ribosylates both alpha subunits of RNA
                     polymerase"
                     /codon_start=1
                     /transl_table=11
                     /product="ModA RNA polymerase ADP-ribosylase"
                     /protein_id="NP_049635.1"
                     /db_xref="GI:9632770; GeneID:1258568"
     CDS             complement(12137..12739)
                     /gene="modA"
                     /locus_tag="T4p020"
                     /gene_synonym="dda.3"
                     /note="ADP-ribosylates both alpha subunits of RNA
                     polymerase"
                     /codon_start=1
                     /transl_table=11
                     /product="ModA RNA polymerase ADP-ribosylase"
                     /protein_id="NP_049635.1"
                     /db_xref="GI:9632770"
                     /db_xref="GeneID:1258568"
     gene            complement(12137..12739)
                     /gene="modA"
                     /locus_tag="T4p020"
                     /gene_synonym="dda.3"
                     /db_xref="GeneID:1258568"
     CDS             complement(12736..13359)
                     /gene="modB"
                     /locus_tag="T4p021"
                     /gene_synonym="dda.4 and dda.5; modA.1"
                     /note="ADP ribosylates ribosomal protein S1, EF-TU,
                     trigger factor and other proteins"
                     /codon_start=1
                     /transl_table=11
                     /product="ModB ADP-ribosylase"
                     /protein_id="NP_049636.1"
                     /db_xref="GI:9632771; GeneID:1258688"
     CDS             complement(12736..13359)
                     /gene="modB"
                     /locus_tag="T4p021"
                     /gene_synonym="dda.4 and dda.5; modA.1"
                     /note="ADP ribosylates ribosomal protein S1, EF-TU,
                     trigger factor and other proteins"
                     /codon_start=1
                     /transl_table=11
                     /product="ModB ADP-ribosylase"
                     /protein_id="NP_049636.1"
                     /db_xref="GI:9632771"
                     /db_xref="GeneID:1258688"
     gene            complement(12736..13359)
                     /gene="modB"
                     /locus_tag="T4p021"
                     /gene_synonym="dda.4 and dda.5; modA.1"
                     /db_xref="GeneID:1258688"
     CDS             complement(13427..13609)
                     /gene="modA.2"
                     /locus_tag="T4p022"
                     /gene_synonym="dda.6"
                     /codon_start=1
                     /transl_table=11
                     /product="ModA.2 hypothetical protein"
                     /protein_id="NP_049637.1"
                     /db_xref="GI:9632772; GeneID:1258753"
     CDS             complement(13427..13609)
                     /gene="modA.2"
                     /locus_tag="T4p022"
                     /gene_synonym="dda.6"
                     /codon_start=1
                     /transl_table=11
                     /product="ModA.2 hypothetical protein"
                     /protein_id="NP_049637.1"
                     /db_xref="GI:9632772"
                     /db_xref="GeneID:1258753"
     gene            complement(13427..13609)
                     /gene="modA.2"
                     /locus_tag="T4p022"
                     /gene_synonym="dda.6"
                     /db_xref="GeneID:1258753"
     CDS             complement(13618..14088)
                     /gene="modA.3"
                     /locus_tag="T4p023"
                     /gene_synonym="dda.7"
                     /codon_start=1
                     /transl_table=11
                     /product="ModA.3 hypothetical protein"
                     /protein_id="NP_049638.1"
                     /db_xref="GI:9632773; GeneID:1258730"
     CDS             complement(13618..14088)
                     /gene="modA.3"
                     /locus_tag="T4p023"
                     /gene_synonym="dda.7"
                     /codon_start=1
                     /transl_table=11
                     /product="ModA.3 hypothetical protein"
                     /protein_id="NP_049638.1"
                     /db_xref="GI:9632773"
                     /db_xref="GeneID:1258730"
     gene            complement(13618..14088)
                     /gene="modA.3"
                     /locus_tag="T4p023"
                     /gene_synonym="dda.7"
                     /db_xref="GeneID:1258730"
     CDS             complement(14081..14245)
                     /gene="modA.4"
                     /locus_tag="T4p024"
                     /gene_synonym="dda.8"
                     /codon_start=1
                     /transl_table=11
                     /product="ModA.4 hypothetical protein"
                     /protein_id="NP_049639.1"
                     /db_xref="GI:9632774; GeneID:1258636"
     CDS             complement(14081..14245)
                     /gene="modA.4"
                     /locus_tag="T4p024"
                     /gene_synonym="dda.8"
                     /codon_start=1
                     /transl_table=11
                     /product="ModA.4 hypothetical protein"
                     /protein_id="NP_049639.1"
                     /db_xref="GI:9632774"
                     /db_xref="GeneID:1258636"
     gene            complement(14081..14245)
                     /gene="modA.4"
                     /locus_tag="T4p024"
                     /gene_synonym="dda.8"
                     /db_xref="GeneID:1258636"
     CDS             complement(14242..14445)
                     /gene="srh"
                     /locus_tag="T4p025"
                     /gene_synonym="dda.9; modA.5"
                     /note="postulated decoy of host sigma 32 (RpoH)"
                     /codon_start=1
                     /transl_table=11
                     /product="Srh transcription modulator"
                     /protein_id="NP_049640.1"
                     /db_xref="GI:9632775; GeneID:1258592"
     CDS             complement(14242..14445)
                     /gene="srh"
                     /locus_tag="T4p025"
                     /gene_synonym="dda.9; modA.5"
                     /note="postulated decoy of host sigma 32 (RpoH)"
                     /codon_start=1
                     /transl_table=11
                     /product="Srh transcription modulator"
                     /protein_id="NP_049640.1"
                     /db_xref="GI:9632775"
                     /db_xref="GeneID:1258592"
     gene            complement(14242..14445)
                     /gene="srh"
                     /locus_tag="T4p025"
                     /gene_synonym="dda.9; modA.5"
                     /db_xref="GeneID:1258592"
     CDS             complement(14420..14905)
                     /gene="mrh"
                     /locus_tag="T4p026"
                     /note="allows growth on rpoH mutants"
                     /codon_start=1
                     /transl_table=11
                     /product="Mrh transcription modulator under heat shock"
                     /protein_id="NP_049641.1"
                     /db_xref="GI:9632781; GeneID:1258731"
     CDS             complement(14420..14905)
                     /gene="mrh"
                     /locus_tag="T4p026"
                     /note="allows growth on rpoH mutants"
                     /codon_start=1
                     /transl_table=11
                     /product="Mrh transcription modulator under heat shock"
                     /protein_id="NP_049641.1"
                     /db_xref="GI:9632781"
                     /db_xref="GeneID:1258731"
     gene            complement(14420..14905)
                     /gene="mrh"
                     /locus_tag="T4p026"
                     /db_xref="GeneID:1258731"
     CDS             complement(14914..15255)
                     /gene="mrh.1"
                     /locus_tag="T4p027"
                     /codon_start=1
                     /transl_table=11
                     /product="Mrh.1 hypothetical protein"
                     /protein_id="NP_049642.1"
                     /db_xref="GI:9632782; GeneID:1258720"
     CDS             complement(14914..15255)
                     /gene="mrh.1"
                     /locus_tag="T4p027"
                     /codon_start=1
                     /transl_table=11
                     /product="Mrh.1 hypothetical protein"
                     /protein_id="NP_049642.1"
                     /db_xref="GI:9632782"
                     /db_xref="GeneID:1258720"
     gene            complement(14914..15255)
                     /gene="mrh.1"
                     /locus_tag="T4p027"
                     /db_xref="GeneID:1258720"
     CDS             complement(15255..15461)
                     /gene="mrh.2"
                     /locus_tag="T4p028"
                     /codon_start=1
                     /transl_table=11
                     /product="Mrh.2 hypothetical protein"
                     /protein_id="NP_049643.1"
                     /db_xref="GI:9632783"
                     /db_xref="GeneID:1258696"
     gene            complement(15255..15461)
                     /gene="mrh.2"
                     /locus_tag="T4p028"
                     /db_xref="GeneID:1258696"
     misc_feature    15555..>16417
                     /note="<html><body>pUC18/19 multiple cloning
                     site</body></html>"
                     /gene="<html><body><br></body></html>"
                     /standard_name="MCS"
     misc_feature    complement(15560..15892)
                     /standard_name="CBM"
     CDS             complement(15560..>16417)
                     /codon_start=2
                     /gene="<html><body><i>lacZ</i> fragment</body></html>"
                     /product="<html><body>LacZα fragment of
                     β-galactosidase</body></html>"
                     /transl_table=1
                     /standard_name="lacZα"
     misc_feature    complement(15877..15892)
                     /note="Geneious type: polyA_signal"
                     /standard_name="part of 1490"
     primer_bind     complement(15887..15924)
                     /standard_name="linker-CBM-Nluc"
     misc_feature    15893..15904
                     /standard_name="linker"
     primer_bind     15905..15925
                     /standard_name="1101-QM-pCRISPR-soc-Nluc-Rv"
     primer_bind     15905..15925
                     /standard_name="pCRISPR-soc-Nluc-Rv"
     primer_bind     15905..15919
                     /standard_name="QM-soc-down-Rv-NLuc-2"
     misc_feature    complement(15905..16417)
                     /standard_name="Nluc"
     primer_bind     complement(16000..16019)
                     /standard_name=866
     primer_bind     complement(16000..16019)
                     /standard_name="Nlucjunction-2-Fw"
     primer_bind     complement(16056..16073)
                     /standard_name=1064
     primer_bind     16259..16277
                     /standard_name="nluc-junction-1-Rv"
     misc_feature    16310
                     /standard_name="6# G to T"
     CDS             complement(16450..17124)
                     /gene="segF"
                     /locus_tag="T4p030"
                     /gene_synonym=69
                     /note="GIY-YIG family; relative of mobile endonucleases
                     offilamentous fungi; site-specific endonuclease"
                     /codon_start=1
                     /transl_table=11
                     /product="SegF homing endonuclease"
                     /protein_id="NP_049645.1"
                     /db_xref="GI:9632686; GeneID:1258803"
     CDS             complement(16450..17124)
                     /gene="segF"
                     /locus_tag="T4p030"
                     /gene_synonym=69
                     /note="site-specific endonuclease; relative of mobile
                     endonucleases of filamentous fungi; GIY-YIG family"
                     /codon_start=1
                     /transl_table=11
                     /product="SegF homing endonuclease"
                     /protein_id="NP_049645.1"
                     /db_xref="GI:9632686"
                     /db_xref="GeneID:1258803"
     gene            complement(16450..17124)
                     /gene="segF"
                     /locus_tag="T4p030"
                     /gene_synonym=69
                     /db_xref="GeneID:1258803"
     CDS             complement(17114..17629)
                     /gene=56
                     /locus_tag="T4p031"
                     /note="removes dCTP,dCDP/dUTP,dUDP from precursor pool;
                     gp56; gp56 is a dCTPase and catalyzes coversion of dCTP to
                     dCMP plus diphosphate; gp56 is also a dCDPase/dUTPase,
                     dUDPase; essential for normal development of all T-even
                     related phages; these phages use
                     deoxy-hydroxymethyl-cytosine instead of deoxycytosine in
                     their DNA; gp56 hydrolyzes dCTP and dCDP, preventing
                     incoorporation into phage DNA"
                     /codon_start=1
                     /transl_table=11
                     /product="dCTP pyrophosphatase"
                     /protein_id="NP_049646.1"
                     /db_xref="GI:9632668"
                     /db_xref="GeneID:1258544"
     gene            complement(17114..17629)
                     /gene=56
                     /locus_tag="T4p031"
                     /db_xref="GeneID:1258544"
     rep_origin      17607
     CDS             complement(17690..18469)
                     /gene="dam"
                     /locus_tag="T4p032"
                     /note="produces N6-methyladenine in GATC sites (in
                     modified or non-modified cytosine DNA)"
                     /codon_start=1
                     /transl_table=11
                     /product="Dam DNA adenine methyltransferase"
                     /protein_id="NP_049647.1"
                     /db_xref="GI:9632722"
                     /db_xref="GeneID:1258548"
     gene            complement(17690..18469)
                     /gene="dam"
                     /locus_tag="T4p032"
                     /db_xref="GeneID:1258548"
     misc_feature    join(18530,18540)
                     /note="Geneious type: Junction"
                     /standard_name="junction 2"
     CDS             complement(18779..19807)
                     /gene=61
                     /locus_tag="T4p033"
                     /note="DNA replication primase; gp61; requires
                     interactionwith gp41 helicase to synthesize RNA primers at
                     uniquetemplate sequemces; primes lagging-strand DNA
                     synthesis"
                     /codon_start=1
                     /transl_table=11
                     /product="DNA primase"
                     /protein_id="NP_049648.1"
                     /db_xref="GI:9632671"
                     /db_xref="GeneID:1258798"
     gene            complement(18779..19807)
                     /gene=61
                     /locus_tag="T4p033"
                     /db_xref="GeneID:1258798"
     CDS             complement(19810..19974)
                     /gene="61.1"
                     /locus_tag="T4p034"
                     /codon_start=1
                     /transl_table=11
                     /product="gp61.1 hypothetical protein"
                     /protein_id="NP_049649.1"
                     /db_xref="GI:9632677"
                     /db_xref="GeneID:1258567"
     gene            complement(19810..19974)
                     /gene="61.1"
                     /locus_tag="T4p034"
                     /db_xref="GeneID:1258567"
     CDS             complement(19976..20602)
                     /gene="61.2"
                     /locus_tag="T4p035"
                     /codon_start=1
                     /transl_table=11
                     /product="gp61.2 hypothetical protein"
                     /protein_id="NP_049650.1"
                     /db_xref="GI:9632678"
                     /db_xref="GeneID:1258555"
     gene            complement(19976..20602)
                     /gene="61.2"
                     /locus_tag="T4p035"
                     /db_xref="GeneID:1258555"
     CDS             complement(20602..20895)
                     /gene="sp"
                     /locus_tag="T4p036"
                     /gene_synonym="61.3; rIV"
                     /note="mutants give rapid lysis and allow survival of
                     lysozyme mutants"
                     /codon_start=1
                     /transl_table=11
                     /product="sp spackle periplasmic protein"
                     /protein_id="NP_049651.1"
                     /db_xref="GI:9632679; GeneID:1258657"
     CDS             complement(20602..20895)
                     /gene="sp"
                     /locus_tag="T4p036"
                     /gene_synonym="61.3; rIV"
                     /note="mutants give rapid lysis and allow survival of
                     lysozyme mutants"
                     /codon_start=1
                     /transl_table=11
                     /product="sp spackle periplasmic protein"
                     /protein_id="NP_049651.1"
                     /db_xref="GI:9632679"
                     /db_xref="GeneID:1258657"
     gene            complement(20602..20895)
                     /gene="sp"
                     /locus_tag="T4p036"
                     /gene_synonym="61.3; rIV"
                     /db_xref="GeneID:1258657"
     CDS             complement(20956..21213)
                     /gene="61.4"
                     /locus_tag="T4p037"
                     /codon_start=1
                     /transl_table=11
                     /product="gp61.4 hypothetical protein"
                     /protein_id="NP_049652.1"
                     /db_xref="GI:9632680; GeneID:1258667"
     CDS             complement(20956..21213)
                     /gene="61.4"
                     /locus_tag="T4p037"
                     /codon_start=1
                     /transl_table=11
                     /product="gp61.4 hypothetical protein"
                     /protein_id="NP_049652.1"
                     /db_xref="GI:9632680"
                     /db_xref="GeneID:1258667"
     gene            complement(20956..21213)
                     /gene="61.4"
                     /locus_tag="T4p037"
                     /db_xref="GeneID:1258667"
     CDS             complement(21215..21397)
                     /gene="dmd"
                     /locus_tag="T4p038"
                     /gene_synonym="61.5"
                     /note="mutants show destabilization of T4 mRNAs"
                     /codon_start=1
                     /transl_table=11
                     /product="Dmd discriminator of mRNA degradation"
                     /protein_id="NP_049653.1"
                     /db_xref="GI:9632681; GeneID:1258668"
     CDS             complement(21215..21397)
                     /gene="dmd"
                     /locus_tag="T4p038"
                     /gene_synonym="61.5"
                     /note="mutants show destabilization of T4 mRNAs"
                     /codon_start=1
                     /transl_table=11
                     /product="Dmd discriminator of mRNA degradation"
                     /protein_id="NP_049653.1"
                     /db_xref="GI:9632681"
                     /db_xref="GeneID:1258668"
     gene            complement(21215..21397)
                     /gene="dmd"
                     /locus_tag="T4p038"
                     /gene_synonym="61.5"
                     /db_xref="GeneID:1258668"
     CDS             complement(21456..22883)
                     /gene=41
                     /locus_tag="T4p039"
                     /note="ATPase; DNA primase-helicase ATPase, dATPase,
                     GTPase, dGTPase for replication and recombination; forms
                     helicase-primase complex with gp61; functional hexamer;
                     gp41; replicative DNA helicase; required for lagging
                     strand DNA synthesis and processive leading strand DNA
                     synthesis"
                     /codon_start=1
                     /transl_table=11
                     /product="41 helicase"
                     /protein_id="NP_049654.1"
                     /db_xref="GI:9632635; GeneID:1258700"
     CDS             complement(21456..22883)
                     /gene=41
                     /locus_tag="T4p039"
                     /note="DNA primase-helicase ATPase, dATPase, GTPase,
                     dGTPase for replication and recombination; gp41;
                     replicative DNA helicase; ATPase; functional hexamer;
                     forms helicase-primase complex with gp61; required for
                     lagging strand DNA synthesis and processive leading strand
                     DNA synthesis"
                     /codon_start=1
                     /transl_table=11
                     /product="41 helicase"
                     /protein_id="NP_049654.1"
                     /db_xref="GI:9632635"
                     /db_xref="GeneID:1258700"
     gene            complement(21456..22883)
                     /gene=41
                     /locus_tag="T4p039"
                     /db_xref="GeneID:1258700"
     CDS             complement(22893..23237)
                     /gene=40
                     /locus_tag="T4p040"
                     /note="membrane-associated initiator of head vertex
                     assembly; misidentified as spackle gene"
                     /codon_start=1
                     /transl_table=11
                     /product="gp40 head vertex assembly chaperone"
                     /protein_id="NP_049655.1"
                     /db_xref="GI:9632634; GeneID:1258725"
     CDS             complement(22893..23237)
                     /gene=40
                     /locus_tag="T4p040"
                     /note="membrane-associated initiator of head vertex
                     assembly; misidentified as spackle gene"
                     /codon_start=1
                     /transl_table=11
                     /product="gp40 head vertex assembly chaperone"
                     /protein_id="NP_049655.1"
                     /db_xref="GI:9632634"
                     /db_xref="GeneID:1258725"
     gene            complement(22893..23237)
                     /gene=40
                     /locus_tag="T4p040"
                     /db_xref="GeneID:1258725"
     CDS             complement(23230..24405)
                     /gene="uvsX"
                     /locus_tag="T4p041"
                     /gene_synonym="fdsA"
                     /note="RecA-like recombination protein, DNA-dependent
                     ATPase"
                     /codon_start=1
                     /transl_table=11
                     /product="UvsX RecA-like recombination protein"
                     /protein_id="NP_049656.2"
                     /db_xref="GI:9998939; GeneID:1258704"
     CDS             complement(23230..24405)
                     /gene="uvsX"
                     /locus_tag="T4p041"
                     /gene_synonym="fdsA"
                     /note="RecA-like recombination protein, DNA-dependent
                     ATPase"
                     /codon_start=1
                     /transl_table=11
                     /product="UvsX RecA-like recombination protein"
                     /protein_id="NP_049656.2"
                     /db_xref="GI:9998939"
                     /db_xref="GeneID:1258704"
     gene            complement(23230..24405)
                     /gene="uvsX"
                     /locus_tag="T4p041"
                     /gene_synonym="fdsA"
                     /db_xref="GeneID:1258704"
     CDS             complement(24414..25079)
                     /gene="segA"
                     /locus_tag="T4p042"
                     /gene_synonym="uvsX.1"
                     /note="site-specific homing endonuclease; GIY-YIG family"
                     /codon_start=1
                     /transl_table=11
                     /product="SegA homing endonuclease"
                     /protein_id="NP_049657.1"
                     /db_xref="GI:9632823"
                     /db_xref="GeneID:1258777"
     gene            complement(24414..25079)
                     /gene="segA"
                     /locus_tag="T4p042"
                     /gene_synonym="uvsX.1"
                     /db_xref="GeneID:1258777"
     CDS             complement(25244..26299)
                     /gene="b-gt"
                     /locus_tag="T4p043"
                     /note="adds a glucose in beta linkage to
                     hydroxymethylcytosine residues in phage DNA"
                     /codon_start=1
                     /transl_table=11
                     /product="b-gt beta glucosyl transferase"
                     /protein_id="NP_049658.1"
                     /db_xref="GI:9632714; GeneID:1258765"
     CDS             complement(25244..26299)
                     /gene="b-gt"
                     /locus_tag="T4p043"
                     /note="adds a glucose in beta linkage to
                     hydroxymethylcytosine residues in phage DNA"
                     /codon_start=1
                     /transl_table=11
                     /product="b-gt beta glucosyl transferase"
                     /protein_id="NP_049658.1"
                     /db_xref="GI:9632714"
                     /db_xref="GeneID:1258765"
     gene            complement(25244..26299)
                     /gene="b-gt"
                     /locus_tag="T4p043"
                     /db_xref="GeneID:1258765"
     CDS             complement(26323..27063)
                     /gene=42
                     /locus_tag="T4p044"
                     /note="dCMP hydroxymethylase for producing modified
                     hydroxymethylcytosine in T4 DNA"
                     /codon_start=1
                     /transl_table=11
                     /product="gp42 dCMP hydroxymethylase"
                     /protein_id="NP_049659.1"
                     /db_xref="GI:9632636; GeneID:1258746"
     CDS             complement(26323..27063)
                     /gene=42
                     /locus_tag="T4p044"
                     /note="dCMP hydroxymethylase for producing modified
                     hydroxymethylcytosine in T4 DNA"
                     /codon_start=1
                     /transl_table=11
                     /product="gp42 dCMP hydroxymethylase"
                     /protein_id="NP_049659.1"
                     /db_xref="GI:9632636"
                     /db_xref="GeneID:1258746"
     gene            complement(26323..27063)
                     /gene=42
                     /locus_tag="T4p044"
                     /db_xref="GeneID:1258746"
     CDS             complement(27217..27468)
                     /gene="imm"
                     /locus_tag="T4p045"
                     /note="mediates a membrane change such that the DNA of
                     superinfecting phage is left in the periplasm to be
                     degraded rather than entering the host cell"
                     /codon_start=1
                     /transl_table=11
                     /product="Imm immunity to superinfection membrane protein"
                     /protein_id="NP_049660.1"
                     /db_xref="GI:9632751; GeneID:1258553"
     CDS             complement(27217..27468)
                     /gene="imm"
                     /locus_tag="T4p045"
                     /note="mediates a membrane change such that the DNA of
                     superinfecting phage is left in the periplasm to be
                     degraded rather than entering the host cell"
                     /codon_start=1
                     /transl_table=11
                     /product="Imm immunity to superinfection membrane protein"
                     /protein_id="NP_049660.1"
                     /db_xref="GI:9632751"
                     /db_xref="GeneID:1258553"
     gene            complement(27217..27468)
                     /gene="imm"
                     /locus_tag="T4p045"
                     /db_xref="GeneID:1258553"
     CDS             complement(27480..27856)
                     /gene="imm.1"
                     /locus_tag="T4p046"
                     /codon_start=1
                     /transl_table=11
                     /product="Imm.1 hypothetical predicted membrane protein"
                     /protein_id="NP_049661.1"
                     /db_xref="GI:9632752"
                     /db_xref="GeneID:1258538"
     gene            complement(27480..27856)
                     /gene="imm.1"
                     /locus_tag="T4p046"
                     /db_xref="GeneID:1258538"
     CDS             complement(28041..30737)
                     /gene=43
                     /locus_tag="T4p047"
                     /note="belongs to the DNA polymerase type-B family; core
                     DNA polymerase of T4 replisome, 3'-5' exonuclease;
                     possesses DNA synthesis, 3' to 5' exonuclease (ssDNA),
                     dNTP binding, and DNA binding activities"
                     /codon_start=1
                     /transl_table=11
                     /product="DNA polymerase"
                     /protein_id="NP_049662.1"
                     /db_xref="GI:9632637; GeneID:1258685"
     CDS             complement(28041..30737)
                     /gene=43
                     /locus_tag="T4p047"
                     /note="core DNA polymerase of T4 replisome, 3'-5'
                     exonuclease; possesses DNA synthesis, 3' to 5' exonuclease
                     (ssDNA), dNTP binding, and DNA binding activities; belongs
                     to the DNA polymerase type-B family"
                     /codon_start=1
                     /transl_table=11
                     /product="DNA polymerase"
                     /protein_id="NP_049662.1"
                     /db_xref="GI:9632637"
                     /db_xref="GeneID:1258685"
     gene            complement(28041..30737)
                     /gene=43
                     /locus_tag="T4p047"
                     /db_xref="GeneID:1258685"
     CDS             complement(30816..31184)
                     /gene="regA"
                     /locus_tag="T4p048"
                     /note="RegA; binds mRNA and represses translation;
                     regulates translation of mRNAs for DNA replication
                     proteins and other early gene products"
                     /codon_start=1
                     /transl_table=11
                     /product="translation repressor protein"
                     /protein_id="NP_049663.1"
                     /db_xref="GI:9632820; GeneID:1258694"
     CDS             complement(30816..31184)
                     /gene="regA"
                     /locus_tag="T4p048"
                     /note="regulates translation of mRNAs for DNA replication
                     proteins and other early gene products; RegA; binds mRNA
                     and represses translation"
                     /codon_start=1
                     /transl_table=11
                     /product="translation repressor protein"
                     /protein_id="NP_049663.1"
                     /db_xref="GI:9632820"
                     /db_xref="GeneID:1258694"
     gene            complement(30816..31184)
                     /gene="regA"
                     /locus_tag="T4p048"
                     /db_xref="GeneID:1258694"
     CDS             complement(31186..31749)
                     /gene=62
                     /locus_tag="T4p049"
                     /note="clamp loader forms a complex with gp45 (clamp)in
                     the presence of ATP and loads clamp on DNA; clamp loader
                     is formed by heterodimer of gp44and gp62; clamploader is
                     necessary for T4 DNA synthesis and latetranscription;
                     gp62"
                     /codon_start=1
                     /transl_table=11
                     /product="clamp loader small subunit"
                     /protein_id="NP_049664.1"
                     /db_xref="GI:9632682; GeneID:1258559"
     CDS             complement(31186..31749)
                     /gene=62
                     /locus_tag="T4p049"
                     /note="gp62; clamp loader is formed by heterodimer of
                     gp44and gp62; clamp loader forms a complex with gp45
                     (clamp)in the presence of ATP and loads clamp on DNA;
                     clamploader is necessary for T4 DNA synthesis and
                     latetranscription"
                     /codon_start=1
                     /transl_table=11
                     /product="clamp loader small subunit"
                     /protein_id="NP_049664.1"
                     /db_xref="GI:9632682"
                     /db_xref="GeneID:1258559"
     gene            complement(31186..31749)
                     /gene=62
                     /locus_tag="T4p049"
                     /db_xref="GeneID:1258559"
     CDS             complement(31751..32710)
                     /gene=44
                     /locus_tag="T4p050"
                     /note="gp44; DNA polymerase accessory protein; forms
                     complex with gp62 to load gp45 sliding clamp; necessary
                     for DNA synthesis; possesses DNA-dependent ATPase
                     activity"
                     /codon_start=1
                     /transl_table=11
                     /product="clamp loader, small subunit"
                     /protein_id="NP_049665.1"
                     /db_xref="GI:9632638"
                     /db_xref="GeneID:1258787"
     gene            complement(31751..32710)
                     /gene=44
                     /locus_tag="T4p050"
                     /db_xref="GeneID:1258787"
     CDS             complement(32762..33448)
                     /gene=45
                     /locus_tag="T4p051"
                     /note="DNA polymerase accessory factor; DNA replication
                     processivity factor; forms homotrimer; gp45; gp45 also is
                     required for synthesis of late RNA, acting as a 'mobile
                     enhancer' and in effect taking the place of a -35 region
                     for the T4 sigma factor responsible for late
                     transcription; necessary for T4 'late' transcription;
                     tethers catalytic subunit of DNA polymerase to DNA during
                     replication; transcription factor"
                     /codon_start=1
                     /transl_table=11
                     /product="sliding clamp"
                     /protein_id="NP_049666.1"
                     /db_xref="GI:9632639; GeneID:1258821"
     CDS             complement(32762..33448)
                     /gene=45
                     /locus_tag="T4p051"
                     /note="gp45 also is required for synthesis of late RNA,
                     acting as a 'mobile enhancer' and in effect taking the
                     place of a -35 region for the T4 sigma factor responsible
                     for late transcription; gp45; DNA replication processivity
                     factor; DNA polymerase accessory factor; forms homotrimer;
                     tethers catalytic subunit of DNA polymerase to DNA during
                     replication; transcription factor; necessary for T4 'late'
                     transcription"
                     /codon_start=1
                     /transl_table=11
                     /product="sliding clamp"
                     /protein_id="NP_049666.1"
                     /db_xref="GI:9632639"
                     /db_xref="GeneID:1258821"
     gene            complement(32762..33448)
                     /gene=45
                     /locus_tag="T4p051"
                     /db_xref="GeneID:1258821"
     CDS             complement(33504..33893)
                     /gene="rpbA"
                     /locus_tag="T4p052"
                     /gene_synonym="45.1"
                     /codon_start=1
                     /transl_table=11
                     /product="RpbA RNA polymerase binding protein, function
                     unknown"
                     /protein_id="NP_049667.1"
                     /db_xref="GI:9632822; GeneID:1258752"
     CDS             complement(33504..33893)
                     /gene="rpbA"
                     /locus_tag="T4p052"
                     /gene_synonym="45.1"
                     /codon_start=1
                     /transl_table=11
                     /product="RpbA RNA polymerase binding protein, function
                     unknown"
                     /protein_id="NP_049667.1"
                     /db_xref="GI:9632822"
                     /db_xref="GeneID:1258752"
     gene            complement(33504..33893)
                     /gene="rpbA"
                     /locus_tag="T4p052"
                     /gene_synonym="45.1"
                     /db_xref="GeneID:1258752"
     CDS             complement(33903..34091)
                     /gene="45.2"
                     /locus_tag="T4p053"
                     /codon_start=1
                     /transl_table=11
                     /product="gp45.2 conserved hypothetical protein"
                     /protein_id="NP_049668.1"
                     /db_xref="GI:9632640; GeneID:1258576"
     CDS             complement(33903..34091)
                     /gene="45.2"
                     /locus_tag="T4p053"
                     /codon_start=1
                     /transl_table=11
                     /product="gp45.2 conserved hypothetical protein"
                     /protein_id="NP_049668.1"
                     /db_xref="GI:9632640"
                     /db_xref="GeneID:1258576"
     gene            complement(33903..34091)
                     /gene="45.2"
                     /locus_tag="T4p053"
                     /db_xref="GeneID:1258576"
     CDS             complement(34147..35829)
                     /gene=46
                     /locus_tag="T4p054"
                     /note="degrades host DNA; forms functional complex with
                     gp47; gp46; gp46/gp47 subunit required for recombination
                     and host-DNA degradation; homologous to E. coli SbcBC and
                     RecBC proteins and eukaryotic Mre11-Rad50 complex;
                     involved in DNA recombination, replication, and repair"
                     /codon_start=1
                     /transl_table=11
                     /product="endonuclease subunit"
                     /protein_id="NP_049669.1"
                     /db_xref="GI:9632641; GeneID:1258822"
     CDS             complement(34147..35829)
                     /gene=46
                     /locus_tag="T4p054"
                     /note="gp46/gp47 subunit required for recombination and
                     host-DNA degradation; gp46; forms functional complex with
                     gp47; homologous to E. coli SbcBC and RecBC proteins and
                     eukaryotic Mre11-Rad50 complex; involved in DNA
                     recombination, replication, and repair; degrades host DNA"
                     /codon_start=1
                     /transl_table=11
                     /product="endonuclease subunit"
                     /protein_id="NP_049669.1"
                     /db_xref="GI:9632641"
                     /db_xref="GeneID:1258822"
     gene            complement(34147..35829)
                     /gene=46
                     /locus_tag="T4p054"
                     /db_xref="GeneID:1258822"
     CDS             complement(35826..36032)
                     /gene="46.1"
                     /locus_tag="T4p055"
                     /codon_start=1
                     /transl_table=11
                     /product="gp46.1 hypothetical protein"
                     /protein_id="NP_049670.1"
                     /db_xref="GI:9632642; GeneID:1258639"
     CDS             complement(35826..36032)
                     /gene="46.1"
                     /locus_tag="T4p055"
                     /codon_start=1
                     /transl_table=11
                     /product="gp46.1 hypothetical protein"
                     /protein_id="NP_049670.1"
                     /db_xref="GI:9632642"
                     /db_xref="GeneID:1258639"
     gene            complement(35826..36032)
                     /gene="46.1"
                     /locus_tag="T4p055"
                     /db_xref="GeneID:1258639"
     CDS             complement(36013..36276)
                     /gene="46.2"
                     /locus_tag="T4p056"
                     /codon_start=1
                     /transl_table=11
                     /product="gp46.2 hypothetical protein"
                     /protein_id="NP_049671.1"
                     /db_xref="GI:9632643; GeneID:1258612"
     CDS             complement(36013..36276)
                     /gene="46.2"
                     /locus_tag="T4p056"
                     /codon_start=1
                     /transl_table=11
                     /product="gp46.2 hypothetical protein"
                     /protein_id="NP_049671.1"
                     /db_xref="GI:9632643"
                     /db_xref="GeneID:1258612"
     gene            complement(36013..36276)
                     /gene="46.2"
                     /locus_tag="T4p056"
                     /db_xref="GeneID:1258612"
     CDS             complement(36273..37292)
                     /gene=47
                     /locus_tag="T4p057"
                     /note="degrades host DNA; forms functional complex with
                     gp46; gp46/gp47 subunit required for recombination and
                     host-DNA degradation; gp47; homologous to E. coli SbcBC
                     and RecBC proteins and eukaryotic Mre11-Rad50 complex;
                     involved in DNA recombination, replication, and repair"
                     /codon_start=1
                     /transl_table=11
                     /product="endonuclease subunit"
                     /protein_id="NP_049672.1"
                     /db_xref="GI:9632644; GeneID:1258781"
     CDS             complement(36273..37292)
                     /gene=47
                     /locus_tag="T4p057"
                     /note="gp46/gp47 subunit required for recombination and
                     host-DNA degradation; gp47; forms functional complex with
                     gp46; homologous to E. coli SbcBC and RecBC proteins and
                     eukaryotic Mre11-Rad50 complex; involved in DNA
                     recombination, replication, and repair; degrades host DNA"
                     /codon_start=1
                     /transl_table=11
                     /product="endonuclease subunit"
                     /protein_id="NP_049672.1"
                     /db_xref="GI:9632644"
                     /db_xref="GeneID:1258781"
     gene            complement(36273..37292)
                     /gene=47
                     /locus_tag="T4p057"
                     /db_xref="GeneID:1258781"
     CDS             complement(37289..37429)
                     /gene="47.1"
                     /locus_tag="T4p058"
                     /codon_start=1
                     /transl_table=11
                     /product="gp47.1 hypothetical predicted membrane protein"
                     /protein_id="NP_813808.1"
                     /db_xref="GI:29366676; GeneID:1258732"
     CDS             complement(37289..37429)
                     /gene="47.1"
                     /locus_tag="T4p058"
                     /codon_start=1
                     /transl_table=11
                     /product="gp47.1 hypothetical predicted membrane protein"
                     /protein_id="NP_813808.1"
                     /db_xref="GI:29366676"
                     /db_xref="GeneID:1258732"
     gene            complement(37289..37429)
                     /gene="47.1"
                     /locus_tag="T4p058"
                     /db_xref="GeneID:1258732"
     CDS             complement(37469..38671)
                     /gene="a-gt"
                     /locus_tag="T4p059"
                     /note="adds a glucose in alpha linkage to
                     hydroxymethylcytosine residues in T4 DNA"
                     /codon_start=1
                     /transl_table=11
                     /product="a-gt alpha glucosyl transferase"
                     /protein_id="NP_049673.1"
                     /db_xref="GI:9632696; GeneID:1258823"
     CDS             complement(37469..38671)
                     /gene="a-gt"
                     /locus_tag="T4p059"
                     /note="adds a glucose in alpha linkage to
                     hydroxymethylcytosine residues in T4 DNA"
                     /codon_start=1
                     /transl_table=11
                     /product="a-gt alpha glucosyl transferase"
                     /protein_id="NP_049673.1"
                     /db_xref="GI:9632696"
                     /db_xref="GeneID:1258823"
     gene            complement(37469..38671)
                     /gene="a-gt"
                     /locus_tag="T4p059"
                     /db_xref="GeneID:1258823"
     CDS             complement(38730..39524)
                     /gene="mobB"
                     /locus_tag="T4p060"
                     /gene_synonym="a-gt.1"
                     /note="DNA endonuclease; H-N-H family; relative of mobile
                     endonucleases of filamentous fungi"
                     /codon_start=1
                     /transl_table=11
                     /product="MobB homing endonuclease"
                     /protein_id="NP_049674.1"
                     /db_xref="GI:9632759; GeneID:1258824"
     CDS             complement(38730..39524)
                     /gene="mobB"
                     /locus_tag="T4p060"
                     /gene_synonym="a-gt.1"
                     /note="DNA endonuclease; H-N-H family; relative of mobile
                     endonucleases of filamentous fungi"
                     /codon_start=1
                     /transl_table=11
                     /product="MobB homing endonuclease"
                     /protein_id="NP_049674.1"
                     /db_xref="GI:9632759"
                     /db_xref="GeneID:1258824"
     gene            complement(38730..39524)
                     /gene="mobB"
                     /locus_tag="T4p060"
                     /gene_synonym="a-gt.1"
                     /db_xref="GeneID:1258824"
     CDS             complement(39576..39767)
                     /gene="a-gt.2"
                     /locus_tag="T4p061"
                     /codon_start=1
                     /transl_table=11
                     /product="a-gt.2 hypothetical protein"
                     /protein_id="NP_049675.1"
                     /db_xref="GI:9632697; GeneID:1258820"
     CDS             complement(39576..39767)
                     /gene="a-gt.2"
                     /locus_tag="T4p061"
                     /codon_start=1
                     /transl_table=11
                     /product="a-gt.2 hypothetical protein"
                     /protein_id="NP_049675.1"
                     /db_xref="GI:9632697"
                     /db_xref="GeneID:1258820"
     gene            complement(39576..39767)
                     /gene="a-gt.2"
                     /locus_tag="T4p061"
                     /db_xref="GeneID:1258820"
     CDS             complement(39752..39955)
                     /gene="a-gt.3"
                     /locus_tag="T4p062"
                     /codon_start=1
                     /transl_table=11
                     /product="a-gt.3 hypothetical protein"
                     /protein_id="NP_049676.1"
                     /db_xref="GI:9632698; GeneID:1258815"
     CDS             complement(39752..39955)
                     /gene="a-gt.3"
                     /locus_tag="T4p062"
                     /codon_start=1
                     /transl_table=11
                     /product="a-gt.3 hypothetical protein"
                     /protein_id="NP_049676.1"
                     /db_xref="GI:9632698"
                     /db_xref="GeneID:1258815"
     gene            complement(39752..39955)
                     /gene="a-gt.3"
                     /locus_tag="T4p062"
                     /db_xref="GeneID:1258815"
     CDS             complement(39924..40241)
                     /gene="a-gt.4"
                     /locus_tag="T4p063"
                     /codon_start=1
                     /transl_table=11
                     /product="hypothetical protein"
                     /protein_id="NP_049677.1"
                     /db_xref="GI:9632699; GeneID:1258814"
     CDS             complement(39924..40241)
                     /gene="a-gt.4"
                     /locus_tag="T4p063"
                     /codon_start=1
                     /transl_table=11
                     /product="hypothetical protein"
                     /protein_id="NP_049677.1"
                     /db_xref="GI:9632699"
                     /db_xref="GeneID:1258814"
     gene            complement(39924..40241)
                     /gene="a-gt.4"
                     /locus_tag="T4p063"
                     /db_xref="GeneID:1258814"
     CDS             complement(40243..40461)
                     /gene="a-gt.5"
                     /locus_tag="T4p064"
                     /codon_start=1
                     /transl_table=11
                     /product="a-gt.5 hypothetical protein"
                     /protein_id="NP_049678.1"
                     /db_xref="GI:9632700; GeneID:1258804"
     CDS             complement(40243..40461)
                     /gene="a-gt.5"
                     /locus_tag="T4p064"
                     /codon_start=1
                     /transl_table=11
                     /product="a-gt.5 hypothetical protein"
                     /protein_id="NP_049678.1"
                     /db_xref="GI:9632700"
                     /db_xref="GeneID:1258804"
     gene            complement(40243..40461)
                     /gene="a-gt.5"
                     /locus_tag="T4p064"
                     /db_xref="GeneID:1258804"
     CDS             complement(40445..41002)
                     /gene=55
                     /locus_tag="T4p065"
                     /note="RNA polymerase sigma factor; T4-encoded sigma
                     factor, associates with host RNAP;gp55; binds
                     specificpromoter sequence; interacts with gp55 sliding
                     clamp; transcription factor;necessary for 'late'
                     transcription"
                     /codon_start=1
                     /transl_table=11
                     /product="RNA polymerase sigma factor"
                     /protein_id="NP_049679.1"
                     /db_xref="GI:9632660; GeneID:1258806"
     CDS             complement(40445..41002)
                     /gene=55
                     /locus_tag="T4p065"
                     /note="T4-encoded sigma factor, associates with host
                     RNAP;gp55; RNA polymerase sigma factor; transcription
                     factor;necessary for 'late' transcription; binds
                     specificpromoter sequence; interacts with gp55 sliding
                     clamp"
                     /codon_start=1
                     /transl_table=11
                     /product="RNA polymerase sigma factor"
                     /protein_id="NP_049679.1"
                     /db_xref="GI:9632660"
                     /db_xref="GeneID:1258806"
     gene            complement(40445..41002)
                     /gene=55
                     /locus_tag="T4p065"
                     /db_xref="GeneID:1258806"
     misc_feature    40838
                     /note="Geneious type: Junction"
                     /standard_name="junction 3"
     CDS             complement(41038..41300)
                     /gene="55.1"
                     /locus_tag="T4p066"
                     /codon_start=1
                     /transl_table=11
                     /product="gp55.1 hypothetical protein"
                     /protein_id="NP_049680.1"
                     /db_xref="GI:9632661"
                     /db_xref="GeneID:1258698"
     gene            complement(41038..41300)
                     /gene="55.1"
                     /locus_tag="T4p066"
                     /db_xref="GeneID:1258698"
     CDS             complement(41303..41629)
                     /gene="55.2"
                     /locus_tag="T4p067"
                     /codon_start=1
                     /transl_table=11
                     /product="gp55.2 hypothetical protein"
                     /protein_id="NP_049681.1"
                     /db_xref="GI:9632662"
                     /db_xref="GeneID:1258748"
     gene            complement(41303..41629)
                     /gene="55.2"
                     /locus_tag="T4p067"
                     /db_xref="GeneID:1258748"
     misc_feature    41439
                     /note="Geneious type: Junction"
                     /standard_name="junction 3"
     CDS             complement(41643..41882)
                     /gene="55.3"
                     /locus_tag="T4p068"
                     /codon_start=1
                     /transl_table=11
                     /product="gp55.3 hypothetical protein"
                     /protein_id="NP_049682.1"
                     /db_xref="GI:9632663"
                     /db_xref="GeneID:1258805"
     gene            complement(41643..41882)
                     /gene="55.3"
                     /locus_tag="T4p068"
                     /db_xref="GeneID:1258805"
     CDS             complement(41883..42014)
                     /gene="55.4"
                     /locus_tag="T4p069"
                     /codon_start=1
                     /transl_table=11
                     /product="gp55.4 conserved hypothetical protein"
                     /protein_id="NP_049683.1"
                     /db_xref="GI:9632664; GeneID:1258578"
     CDS             complement(41883..42014)
                     /gene="55.4"
                     /locus_tag="T4p069"
                     /codon_start=1
                     /transl_table=11
                     /product="gp55.4 conserved hypothetical protein"
                     /protein_id="NP_049683.1"
                     /db_xref="GI:9632664"
                     /db_xref="GeneID:1258578"
     gene            complement(41883..42014)
                     /gene="55.4"
                     /locus_tag="T4p069"
                     /db_xref="GeneID:1258578"
     CDS             complement(42022..42315)
                     /gene="55.5"
                     /locus_tag="T4p070"
                     /note="present in T4-related phage RB49"
                     /codon_start=1
                     /transl_table=11
                     /product="gp55.5 conserved protein of unknown function"
                     /protein_id="NP_049684.1"
                     /db_xref="GI:9632665; GeneID:1258583"
     CDS             complement(42022..42315)
                     /gene="55.5"
                     /locus_tag="T4p070"
                     /note="present in T4-related phage RB49"
                     /codon_start=1
                     /transl_table=11
                     /product="gp55.5 conserved protein of unknown function"
                     /protein_id="NP_049684.1"
                     /db_xref="GI:9632665"
                     /db_xref="GeneID:1258583"
     gene            complement(42022..42315)
                     /gene="55.5"
                     /locus_tag="T4p070"
                     /db_xref="GeneID:1258583"
     CDS             complement(42308..42490)
                     /gene="55.6"
                     /locus_tag="T4p071"
                     /codon_start=1
                     /transl_table=11
                     /product="gp55.6 conserved hypothetical protein"
                     /protein_id="NP_049685.1"
                     /db_xref="GI:9632666; GeneID:1258564"
     CDS             complement(42308..42490)
                     /gene="55.6"
                     /locus_tag="T4p071"
                     /codon_start=1
                     /transl_table=11
                     /product="gp55.6 conserved hypothetical protein"
                     /protein_id="NP_049685.1"
                     /db_xref="GI:9632666"
                     /db_xref="GeneID:1258564"
     gene            complement(42308..42490)
                     /gene="55.6"
                     /locus_tag="T4p071"
                     /db_xref="GeneID:1258564"
     CDS             complement(42649..42957)
                     /gene="nrdH"
                     /locus_tag="T4p072"
                     /note="related to T4 thioredoxin but has glutaredoxin
                     activity"
                     /codon_start=1
                     /transl_table=11
                     /product="NrdH glutaredoxin"
                     /protein_id="NP_049686.1"
                     /db_xref="GI:9632804; GeneID:1258609"
     CDS             complement(42649..42957)
                     /gene="nrdH"
                     /locus_tag="T4p072"
                     /note="related to T4 thioredoxin but has glutaredoxin
                     activity"
                     /codon_start=1
                     /transl_table=11
                     /product="NrdH glutaredoxin"
                     /protein_id="NP_049686.1"
                     /db_xref="GI:9632804"
                     /db_xref="GeneID:1258609"
     gene            complement(42649..42957)
                     /gene="nrdH"
                     /locus_tag="T4p072"
                     /db_xref="GeneID:1258609"
     CDS             complement(42960..43172)
                     /gene="55.8"
                     /locus_tag="T4p073"
                     /codon_start=1
                     /transl_table=11
                     /product="gp55.8 conserved hypothetical predicted
                     membraneprotein"
                     /protein_id="NP_049687.1"
                     /db_xref="GI:9632667; GeneID:1258556"
     CDS             complement(42960..43172)
                     /gene="55.8"
                     /locus_tag="T4p073"
                     /codon_start=1
                     /transl_table=11
                     /product="gp55.8 conserved hypothetical predicted
                     membraneprotein"
                     /protein_id="NP_049687.1"
                     /db_xref="GI:9632667"
                     /db_xref="GeneID:1258556"
     gene            complement(42960..43172)
                     /gene="55.8"
                     /locus_tag="T4p073"
                     /db_xref="GeneID:1258556"
     CDS             complement(43291..43761)
                     /gene="nrdG"
                     /locus_tag="T4p074"
                     /gene_synonym="55.9"
                     /note="anaerobic ribonucleotide reductase converts rNTPs
                     to dNTPs"
                     /codon_start=1
                     /transl_table=11
                     /product="NrdG anaerobic NTP reductase, small subunit"
                     /protein_id="NP_049688.1"
                     /db_xref="GI:9632803; GeneID:1258581"
     CDS             complement(43291..43761)
                     /gene="nrdG"
                     /locus_tag="T4p074"
                     /gene_synonym="55.9"
                     /note="anaerobic ribonucleotide reductase converts rNTPs
                     to dNTPs"
                     /codon_start=1
                     /transl_table=11
                     /product="NrdG anaerobic NTP reductase, small subunit"
                     /protein_id="NP_049688.1"
                     /db_xref="GI:9632803"
                     /db_xref="GeneID:1258581"
     gene            complement(43291..43761)
                     /gene="nrdG"
                     /locus_tag="T4p074"
                     /gene_synonym="55.9"
                     /db_xref="GeneID:1258581"
     CDS             complement(43751..44383)
                     /gene="mobC"
                     /locus_tag="T4p075"
                     /gene_synonym="55.10"
                     /note="DNA endonuclease; H-N-H family; relative of mobile
                     endonucleases of filamentous fungi"
                     /codon_start=1
                     /transl_table=11
                     /product="MobC homing endonuclease"
                     /protein_id="NP_049689.1"
                     /db_xref="GI:9632760; GeneID:1258570"
     CDS             complement(43751..44383)
                     /gene="mobC"
                     /locus_tag="T4p075"
                     /gene_synonym="55.10"
                     /note="DNA endonuclease; H-N-H family; relative of mobile
                     endonucleases of filamentous fungi"
                     /codon_start=1
                     /transl_table=11
                     /product="MobC homing endonuclease"
                     /protein_id="NP_049689.1"
                     /db_xref="GI:9632760"
                     /db_xref="GeneID:1258570"
     gene            complement(43751..44383)
                     /gene="mobC"
                     /locus_tag="T4p075"
                     /gene_synonym="55.10"
                     /db_xref="GeneID:1258570"
     CDS             join(complement(46693..47230),complement(44380..45659))
                     /gene="nrdD"
                     /locus_tag="T4p076"
                     /gene_synonym="sunY"
                     /note="anaerobic ribonucleotide reductase converts rNTPs
                     to dNTPs"
                     /codon_start=1
                     /transl_table=11
                     /product="NrdD anaerobic NTP reductase, large subunit"
                     /protein_id="NP_049690.1"
                     /db_xref="GI:9632802; GeneID:1258655"
     CDS             join(complement(46693..47230),complement(44380..45659))
                     /gene="nrdD"
                     /locus_tag="T4p076"
                     /gene_synonym="sunY"
                     /note="anaerobic ribonucleotide reductase converts rNTPs
                     to dNTPs"
                     /codon_start=1
                     /transl_table=11
                     /product="NrdD anaerobic NTP reductase, large subunit"
                     /protein_id="NP_049690.1"
                     /db_xref="GI:9632802"
                     /db_xref="GeneID:1258655"
     gene            complement(44380..47230)
                     /gene="nrdD"
                     /locus_tag="T4p076"
                     /gene_synonym="sunY"
                     /db_xref="GeneID:1258655"
     intron          complement(45660..46692)
                     /gene="nrdD"
                     /locus_tag="T4p076"
                     /gene_synonym="sunY"
                     /note="contains I-TevII CDS; group IA2 self-splicing
                     intron"
                     /number=1
     intron          complement(45660..46692)
                     /gene="nrdD"
                     /locus_tag="T4p076"
                     /gene_synonym="sunY"
                     /note="group IA2 self-splicing intron; contains I-TevII
                     CDS"
                     /number=1
     CDS             complement(45681..46457)
                     /gene="I-TevII"
                     /locus_tag="T4p077"
                     /note="DNA endonuclease encoded by group 1A intron in
                     nrdD; GIY-YIG family"
                     /codon_start=1
                     /transl_table=11
                     /product="I-TevII homing endonuclease"
                     /protein_id="NP_049691.2"
                     /db_xref="GI:11119717; GeneID:1258800"
     CDS             complement(45681..46457)
                     /gene="I-TevII"
                     /locus_tag="T4p077"
                     /note="DNA endonuclease encoded by group 1A intron in
                     nrdD; GIY-YIG family"
                     /codon_start=1
                     /transl_table=11
                     /product="I-TevII homing endonuclease"
                     /protein_id="NP_049691.2"
                     /db_xref="GI:11119717"
                     /db_xref="GeneID:1258800"
     gene            complement(45681..46457)
                     /gene="I-TevII"
                     /locus_tag="T4p077"
                     /db_xref="GeneID:1258800"
     CDS             complement(47227..47700)
                     /gene=49
                     /locus_tag="T4p078"
                     /note="cleaves Holliday junctions, Y-junctions, and
                     mismatched base pairs in heteroduplex DNA; endo VII; gp49;
                     involved in recombination mediated replication and
                     packaging"
                     /codon_start=1
                     /transl_table=11
                     /product="recombination endonuclease VII"
                     /protein_id="NP_049692.1"
                     /db_xref="GI:9632646; GeneID:1258702"
     CDS             complement(47227..47700)
                     /gene=49
                     /locus_tag="T4p078"
                     /note="endo VII; gp49; cleaves Holliday junctions,
                     Y-junctions, and mismatched base pairs in heteroduplex
                     DNA; involved in recombination mediated replication and
                     packaging"
                     /codon_start=1
                     /transl_table=11
                     /product="recombination endonuclease VII"
                     /protein_id="NP_049692.1"
                     /db_xref="GI:9632646"
                     /db_xref="GeneID:1258702"
     CDS             complement(47227..47544)
                     /gene=49
                     /locus_tag="T4p079"
                     /note="cleaves Holliday junctions, Y-junctions, and
                     mismatched base pairs in heteroduplex DNA; endo VII; gp49;
                     involved in recombination mediated replication and
                     packaging"
                     /codon_start=1
                     /transl_table=11
                     /product="recombination endonuclease VII"
                     /protein_id="NP_049693.2"
                     /db_xref="GI:29366677; GeneID:1258772"
     CDS             complement(47227..47544)
                     /gene=49
                     /locus_tag="T4p079"
                     /note="endo VII; gp49; cleaves Holliday junctions,
                     Y-junctions, and mismatched base pairs in heteroduplex
                     DNA; involved in recombination mediated replication and
                     packaging"
                     /codon_start=1
                     /transl_table=11
                     /product="recombination endonuclease VII"
                     /protein_id="NP_049693.2"
                     /db_xref="GI:29366677"
                     /db_xref="GeneID:1258772"
     gene            complement(47227..47700)
                     /gene=49
                     /locus_tag="T4p078"
                     /db_xref="GeneID:1258702"
     gene            complement(47227..47544)
                     /gene=49
                     /locus_tag="T4p079"
                     /db_xref="GeneID:1258772"
     CDS             complement(47742..48227)
                     /gene="pin"
                     /locus_tag="T4p080"
                     /note="stabilizes proteins during T4 infection"
                     /codon_start=1
                     /transl_table=11
                     /product="Pin protease inhibitor"
                     /protein_id="NP_049694.1"
                     /db_xref="GI:9632810; GeneID:1258773"
     CDS             complement(47742..48227)
                     /gene="pin"
                     /locus_tag="T4p080"
                     /note="stabilizes proteins during T4 infection"
                     /codon_start=1
                     /transl_table=11
                     /product="Pin protease inhibitor"
                     /protein_id="NP_049694.1"
                     /db_xref="GI:9632810"
                     /db_xref="GeneID:1258773"
     gene            complement(47742..48227)
                     /gene="pin"
                     /locus_tag="T4p080"
                     /db_xref="GeneID:1258773"
     CDS             complement(48211..48366)
                     /gene="49.1"
                     /locus_tag="T4p081"
                     /note="also found in phage RB49"
                     /codon_start=1
                     /transl_table=11
                     /product="gp49.1 conserved protein of unknown function"
                     /protein_id="NP_049695.1"
                     /db_xref="GI:9632647; GeneID:1258739"
     CDS             complement(48211..48366)
                     /gene="49.1"
                     /locus_tag="T4p081"
                     /note="also found in phage RB49"
                     /codon_start=1
                     /transl_table=11
                     /product="gp49.1 conserved protein of unknown function"
                     /protein_id="NP_049695.1"
                     /db_xref="GI:9632647"
                     /db_xref="GeneID:1258739"
     gene            complement(48211..48366)
                     /gene="49.1"
                     /locus_tag="T4p081"
                     /db_xref="GeneID:1258739"
     CDS             complement(48351..48671)
                     /gene="49.2"
                     /locus_tag="T4p082"
                     /codon_start=1
                     /transl_table=11
                     /product="gp49.2 hypothetical protein"
                     /protein_id="NP_049696.1"
                     /db_xref="GI:9632648; GeneID:1258651"
     CDS             complement(48351..48671)
                     /gene="49.2"
                     /locus_tag="T4p082"
                     /codon_start=1
                     /transl_table=11
                     /product="gp49.2 hypothetical protein"
                     /protein_id="NP_049696.1"
                     /db_xref="GI:9632648"
                     /db_xref="GeneID:1258651"
     gene            complement(48351..48671)
                     /gene="49.2"
                     /locus_tag="T4p082"
                     /db_xref="GeneID:1258651"
     CDS             complement(48668..48976)
                     /gene="49.3"
                     /locus_tag="T4p083"
                     /codon_start=1
                     /transl_table=11
                     /product="gp49.3 hypothetical protein"
                     /protein_id="NP_049697.1"
                     /db_xref="GI:9632649; GeneID:1258788"
     CDS             complement(48668..48976)
                     /gene="49.3"
                     /locus_tag="T4p083"
                     /codon_start=1
                     /transl_table=11
                     /product="gp49.3 hypothetical protein"
                     /protein_id="NP_049697.1"
                     /db_xref="GI:9632649"
                     /db_xref="GeneID:1258788"
     gene            complement(48668..48976)
                     /gene="49.3"
                     /locus_tag="T4p083"
                     /db_xref="GeneID:1258788"
     CDS             complement(48973..49236)
                     /gene="nrdC"
                     /locus_tag="T4p084"
                     /codon_start=1
                     /transl_table=11
                     /product="NrdC thioredoxin"
                     /protein_id="NP_049698.1"
                     /db_xref="GI:9632795; GeneID:1258540"
     CDS             complement(48973..49236)
                     /gene="nrdC"
                     /locus_tag="T4p084"
                     /codon_start=1
                     /transl_table=11
                     /product="NrdC thioredoxin"
                     /protein_id="NP_049698.1"
                     /db_xref="GI:9632795"
                     /db_xref="GeneID:1258540"
     gene            complement(48973..49236)
                     /gene="nrdC"
                     /locus_tag="T4p084"
                     /db_xref="GeneID:1258540"
     CDS             complement(49238..49480)
                     /gene="nrdC.1"
                     /locus_tag="T4p085"
                     /codon_start=1
                     /transl_table=11
                     /product="NrdC.1 conserved hypothetical protein"
                     /protein_id="NP_049699.1"
                     /db_xref="GI:9632796; GeneID:1258825"
     CDS             complement(49238..49480)
                     /gene="nrdC.1"
                     /locus_tag="T4p085"
                     /codon_start=1
                     /transl_table=11
                     /product="NrdC.1 conserved hypothetical protein"
                     /protein_id="NP_049699.1"
                     /db_xref="GI:9632796"
                     /db_xref="GeneID:1258825"
     gene            complement(49238..49480)
                     /gene="nrdC.1"
                     /locus_tag="T4p085"
                     /db_xref="GeneID:1258825"
     CDS             complement(49467..49781)
                     /gene="nrdC.2"
                     /locus_tag="T4p086"
                     /codon_start=1
                     /transl_table=11
                     /product="NrdC.2 conserved hypothetical protein"
                     /protein_id="NP_049700.1"
                     /db_xref="GI:9632799; GeneID:1258742"
     CDS             complement(49467..49781)
                     /gene="nrdC.2"
                     /locus_tag="T4p086"
                     /codon_start=1
                     /transl_table=11
                     /product="NrdC.2 conserved hypothetical protein"
                     /protein_id="NP_049700.1"
                     /db_xref="GI:9632799"
                     /db_xref="GeneID:1258742"
     gene            complement(49467..49781)
                     /gene="nrdC.2"
                     /locus_tag="T4p086"
                     /db_xref="GeneID:1258742"
     CDS             complement(49778..50704)
                     /gene="nrdC.3"
                     /locus_tag="T4p087"
                     /codon_start=1
                     /transl_table=11
                     /product="NrdC.3 conserved hypothetical protein"
                     /protein_id="NP_049701.1"
                     /db_xref="GI:9632800"
                     /db_xref="GeneID:1258543"
     gene            complement(49778..50704)
                     /gene="nrdC.3"
                     /locus_tag="T4p087"
                     /db_xref="GeneID:1258543"
     CDS             complement(50759..51760)
                     /gene="nrdC.4"
                     /locus_tag="T4p088"
                     /codon_start=1
                     /transl_table=11
                     /product="NrdC.4 conserved hypothetical protein"
                     /protein_id="NP_049702.1"
                     /db_xref="GI:9632801; GeneID:1258539"
     CDS             complement(50759..51760)
                     /gene="nrdC.4"
                     /locus_tag="T4p088"
                     /codon_start=1
                     /transl_table=11
                     /product="NrdC.4 conserved hypothetical protein"
                     /protein_id="NP_049702.1"
                     /db_xref="GI:9632801"
                     /db_xref="GeneID:1258539"
     gene            complement(50759..51760)
                     /gene="nrdC.4"
                     /locus_tag="T4p088"
                     /db_xref="GeneID:1258539"
     misc_feature    51813
                     /note="Geneious type: Junction"
                     /standard_name="junction 4"
     CDS             complement(51818..52840)
                     /gene="nrdC.5"
                     /locus_tag="T4p089"
                     /codon_start=1
                     /transl_table=11
                     /product="NrdC.5 conserved hypothetical protein"
                     /protein_id="NP_049703.1"
                     /db_xref="GI:9632805; GeneID:1258750"
     CDS             complement(51818..52840)
                     /gene="nrdC.5"
                     /locus_tag="T4p089"
                     /codon_start=1
                     /transl_table=11
                     /product="NrdC.5 conserved hypothetical protein"
                     /protein_id="NP_049703.1"
                     /db_xref="GI:9632805"
                     /db_xref="GeneID:1258750"
     gene            complement(51818..52840)
                     /gene="nrdC.5"
                     /locus_tag="T4p089"
                     /db_xref="GeneID:1258750"
     misc_feature    51820
                     /note="Geneious type: Junction"
                     /standard_name="junction 4"
     CDS             complement(52911..53739)
                     /gene="nrdC.6"
                     /locus_tag="T4p090"
                     /codon_start=1
                     /transl_table=11
                     /product="NrdC.6 conserved hypothetical protein"
                     /protein_id="NP_049704.1"
                     /db_xref="GI:9632806"
                     /db_xref="GeneID:1258637"
     gene            complement(52911..53739)
                     /gene="nrdC.6"
                     /locus_tag="T4p090"
                     /db_xref="GeneID:1258637"
     CDS             complement(53747..54148)
                     /gene="nrdC.7"
                     /locus_tag="T4p091"
                     /codon_start=1
                     /transl_table=11
                     /product="NrdC.7 conserved hypothetical, predicted
                     membrane protein"
                     /protein_id="NP_049705.1"
                     /db_xref="GI:9632807"
                     /db_xref="GeneID:1258749"
     gene            complement(53747..54148)
                     /gene="nrdC.7"
                     /locus_tag="T4p091"
                     /db_xref="GeneID:1258749"
     CDS             complement(54204..54731)
                     /gene="nrdC.8"
                     /locus_tag="T4p092"
                     /codon_start=1
                     /transl_table=11
                     /product="NrdC.8 conserved hypothetical protein"
                     /protein_id="NP_049706.1"
                     /db_xref="GI:9632808"
                     /db_xref="GeneID:1258541"
     gene            complement(54204..54731)
                     /gene="nrdC.8"
                     /locus_tag="T4p092"
                     /db_xref="GeneID:1258541"
     CDS             complement(54792..55094)
                     /gene="nrdC.9"
                     /locus_tag="T4p093"
                     /codon_start=1
                     /transl_table=11
                     /product="NrdC.9 conserved hypothetical protein"
                     /protein_id="NP_049707.1"
                     /db_xref="GI:9632809; GeneID:1258649"
     CDS             complement(54792..55094)
                     /gene="nrdC.9"
                     /locus_tag="T4p093"
                     /codon_start=1
                     /transl_table=11
                     /product="NrdC.9 conserved hypothetical protein"
                     /protein_id="NP_049707.1"
                     /db_xref="GI:9632809"
                     /db_xref="GeneID:1258649"
     gene            complement(54792..55094)
                     /gene="nrdC.9"
                     /locus_tag="T4p093"
                     /db_xref="GeneID:1258649"
     CDS             complement(55189..56165)
                     /gene="nrdC.10"
                     /locus_tag="T4p094"
                     /codon_start=1
                     /transl_table=11
                     /product="NrdC.10 conserved hypothetical protein"
                     /protein_id="NP_049708.1"
                     /db_xref="GI:9632797"
                     /db_xref="GeneID:1258566"
     gene            complement(55189..56165)
                     /gene="nrdC.10"
                     /locus_tag="T4p094"
                     /db_xref="GeneID:1258566"
     CDS             complement(56280..57290)
                     /gene="nrdC.11"
                     /locus_tag="T4p095"
                     /gene_synonym="tk.-11"
                     /codon_start=1
                     /transl_table=11
                     /product="hypothetical protein"
                     /protein_id="NP_049709.1"
                     /db_xref="GI:9632798"
                     /db_xref="GeneID:1258584"
     gene            complement(56280..57290)
                     /gene="nrdC.11"
                     /locus_tag="T4p095"
                     /gene_synonym="tk.-11"
                     /db_xref="GeneID:1258584"
     unsure          56988
                     /note="occupies the third position of a codon that
                     acceptsfull wobble and codes for valine from the (-)
                     strand;valine is conserved in this same position of
                     NrdC.11 inthe related phage RB69"
                     /replace="a"
                     /replace="c"
     CDS             complement(57274..58053)
                     /gene="mobD"
                     /locus_tag="T4p096"
                     /gene_synonym="nrdC.12; tk.-10"
                     /note="DNA endonuclease; H-N-H family; relative of mobile
                     endonucleases of filamentous fungi"
                     /codon_start=1
                     /transl_table=11
                     /product="MobD homing endonuclease"
                     /protein_id="NP_049710.1"
                     /db_xref="GI:9632761"
                     /db_xref="GeneID:1258744"
     gene            complement(57274..58053)
                     /gene="mobD"
                     /locus_tag="T4p096"
                     /gene_synonym="nrdC.12; tk.-10"
                     /db_xref="GeneID:1258744"
     CDS             complement(58128..58673)
                     /gene="mobD.1"
                     /locus_tag="T4p097"
                     /gene_synonym="tk.-9"
                     /codon_start=1
                     /transl_table=11
                     /product="MobD.1 conserved hypothetical protein"
                     /protein_id="NP_049711.1"
                     /db_xref="GI:9632762"
                     /db_xref="GeneID:1258723"
     gene            complement(58128..58673)
                     /gene="mobD.1"
                     /locus_tag="T4p097"
                     /gene_synonym="tk.-9"
                     /db_xref="GeneID:1258723"
     CDS             complement(58673..58777)
                     /gene="mobD.2"
                     /locus_tag="T4p098"
                     /gene_synonym="tk.-8"
                     /codon_start=1
                     /transl_table=11
                     /product="MobD.2 conserved hypothetical protein"
                     /protein_id="NP_049712.1"
                     /db_xref="GI:9632763; GeneID:1258550"
     CDS             complement(58673..58777)
                     /gene="mobD.2"
                     /locus_tag="T4p098"
                     /gene_synonym="tk.-8"
                     /codon_start=1
                     /transl_table=11
                     /product="MobD.2 conserved hypothetical protein"
                     /protein_id="NP_049712.1"
                     /db_xref="GI:9632763"
                     /db_xref="GeneID:1258550"
     gene            complement(58673..58777)
                     /gene="mobD.2"
                     /locus_tag="T4p098"
                     /gene_synonym="tk.-8"
                     /db_xref="GeneID:1258550"
     CDS             complement(58894..59011)
                     /gene="mobD.2a"
                     /locus_tag="T4p099"
                     /codon_start=1
                     /transl_table=11
                     /product="MobD.2a hypothetical protein"
                     /protein_id="NP_813809.1"
                     /db_xref="GI:29366678"
                     /db_xref="GeneID:1258571"
     gene            complement(58894..59011)
                     /gene="mobD.2a"
                     /locus_tag="T4p099"
                     /db_xref="GeneID:1258571"
     CDS             complement(59001..59195)
                     /gene="mobD.3"
                     /locus_tag="T4p100"
                     /gene_synonym="tk.-7"
                     /codon_start=1
                     /transl_table=11
                     /product="MobD.3 hypothetical protein"
                     /protein_id="NP_049713.1"
                     /db_xref="GI:9632764; GeneID:1258661"
     CDS             complement(59001..59195)
                     /gene="mobD.3"
                     /locus_tag="T4p100"
                     /gene_synonym="tk.-7"
                     /codon_start=1
                     /transl_table=11
                     /product="MobD.3 hypothetical protein"
                     /protein_id="NP_049713.1"
                     /db_xref="GI:9632764"
                     /db_xref="GeneID:1258661"
     gene            complement(59001..59195)
                     /gene="mobD.3"
                     /locus_tag="T4p100"
                     /gene_synonym="tk.-7"
                     /db_xref="GeneID:1258661"
     CDS             complement(59198..59380)
                     /gene="mobD.4"
                     /locus_tag="T4p101"
                     /gene_synonym="tk.-6"
                     /codon_start=1
                     /transl_table=11
                     /product="MobD.4 hypothetical protein"
                     /protein_id="NP_049714.1"
                     /db_xref="GI:9632765; GeneID:1258690"
     CDS             complement(59198..59380)
                     /gene="mobD.4"
                     /locus_tag="T4p101"
                     /gene_synonym="tk.-6"
                     /codon_start=1
                     /transl_table=11
                     /product="MobD.4 hypothetical protein"
                     /protein_id="NP_049714.1"
                     /db_xref="GI:9632765"
                     /db_xref="GeneID:1258690"
     gene            complement(59198..59380)
                     /gene="mobD.4"
                     /locus_tag="T4p101"
                     /gene_synonym="tk.-6"
                     /db_xref="GeneID:1258690"
     CDS             complement(59380..59568)
                     /gene="mobD.5"
                     /locus_tag="T4p102"
                     /gene_synonym="tk.-5"
                     /codon_start=1
                     /transl_table=11
                     /product="MobD.5 hypothetical protein"
                     /protein_id="NP_049715.1"
                     /db_xref="GI:9632766; GeneID:1258558"
     CDS             complement(59380..59568)
                     /gene="mobD.5"
                     /locus_tag="T4p102"
                     /gene_synonym="tk.-5"
                     /codon_start=1
                     /transl_table=11
                     /product="MobD.5 hypothetical protein"
                     /protein_id="NP_049715.1"
                     /db_xref="GI:9632766"
                     /db_xref="GeneID:1258558"
     gene            complement(59380..59568)
                     /gene="mobD.5"
                     /locus_tag="T4p102"
                     /gene_synonym="tk.-5"
                     /db_xref="GeneID:1258558"
     CDS             complement(59665..60051)
                     /gene="rI.-1"
                     /locus_tag="T4p103"
                     /gene_synonym="mobD.6; tk.-3 and tk.-4"
                     /note="MobD.6; rI.-1"
                     /codon_start=1
                     /transl_table=11
                     /product="hypothetical protein"
                     /protein_id="NP_049716.1"
                     /db_xref="GI:9632767; GeneID:1258569"
     CDS             complement(59665..60051)
                     /gene="rI.-1"
                     /locus_tag="T4p103"
                     /gene_synonym="mobD.6; tk.-3 and tk.-4"
                     /note="rI.-1; MobD.6"
                     /codon_start=1
                     /transl_table=11
                     /product="hypothetical protein"
                     /protein_id="NP_049716.1"
                     /db_xref="GI:9632767"
                     /db_xref="GeneID:1258569"
     gene            complement(59665..60051)
                     /gene="rI.-1"
                     /locus_tag="T4p103"
                     /gene_synonym="mobD.6; tk.-3 and tk.-4"
                     /db_xref="GeneID:1258569"
     CDS             complement(60048..60341)
                     /gene="rI"
                     /locus_tag="T4p104"
                     /gene_synonym="mobD.8; tk.-2"
                     /note="acts in concert with T4 t holin protein for lysis
                     timing"
                     /codon_start=1
                     /transl_table=11
                     /product="rI lysis inhibition regulator, membrane protein"
                     /protein_id="NP_049717.1"
                     /db_xref="GI:9632815; GeneID:1258591"
     CDS             complement(60048..60341)
                     /gene="rI"
                     /locus_tag="T4p104"
                     /gene_synonym="mobD.8; tk.-2"
                     /note="acts in concert with T4 t holin protein for lysis
                     timing"
                     /codon_start=1
                     /transl_table=11
                     /product="rI lysis inhibition regulator, membrane protein"
                     /protein_id="NP_049717.1"
                     /db_xref="GI:9632815"
                     /db_xref="GeneID:1258591"
     gene            complement(60048..60341)
                     /gene="rI"
                     /locus_tag="T4p104"
                     /gene_synonym="mobD.8; tk.-2"
                     /db_xref="GeneID:1258591"
     CDS             complement(60354..60566)
                     /gene="rI.1"
                     /locus_tag="T4p105"
                     /gene_synonym="mobD.9; tk.-1"
                     /note="possible lysis inhibition component"
                     /codon_start=1
                     /transl_table=11
                     /product="rI.1 conserved hypothetical protein"
                     /protein_id="NP_049718.1"
                     /db_xref="GI:9632768; GeneID:1258711"
     CDS             complement(60354..60566)
                     /gene="rI.1"
                     /locus_tag="T4p105"
                     /gene_synonym="mobD.9; tk.-1"
                     /note="possible lysis inhibition component"
                     /codon_start=1
                     /transl_table=11
                     /product="rI.1 conserved hypothetical protein"
                     /protein_id="NP_049718.1"
                     /db_xref="GI:9632768"
                     /db_xref="GeneID:1258711"
     gene            complement(60354..60566)
                     /gene="rI.1"
                     /locus_tag="T4p105"
                     /gene_synonym="mobD.9; tk.-1"
                     /db_xref="GeneID:1258711"
     CDS             complement(60609..61190)
                     /gene="tk"
                     /locus_tag="T4p106"
                     /codon_start=1
                     /transl_table=11
                     /product="Tk thymidine kinase"
                     /protein_id="NP_049719.1"
                     /db_xref="GI:9632832"
                     /db_xref="GeneID:1258712"
     gene            complement(60609..61190)
                     /gene="tk"
                     /locus_tag="T4p106"
                     /db_xref="GeneID:1258712"
     CDS             complement(61192..61380)
                     /gene="tk.1"
                     /locus_tag="T4p107"
                     /codon_start=1
                     /transl_table=11
                     /product="Tk.1 conserved hypothetical protein"
                     /protein_id="NP_049720.1"
                     /db_xref="GI:9632833; GeneID:1258719"
     CDS             complement(61192..61380)
                     /gene="tk.1"
                     /locus_tag="T4p107"
                     /codon_start=1
                     /transl_table=11
                     /product="Tk.1 conserved hypothetical protein"
                     /protein_id="NP_049720.1"
                     /db_xref="GI:9632833"
                     /db_xref="GeneID:1258719"
     gene            complement(61192..61380)
                     /gene="tk.1"
                     /locus_tag="T4p107"
                     /db_xref="GeneID:1258719"
     CDS             complement(61377..61562)
                     /gene="tk.2"
                     /locus_tag="T4p108"
                     /codon_start=1
                     /transl_table=11
                     /product="Tk.2 conserved hypothetical protein"
                     /protein_id="NP_049721.1"
                     /db_xref="GI:9632834; GeneID:1258579"
     CDS             complement(61377..61562)
                     /gene="tk.2"
                     /locus_tag="T4p108"
                     /codon_start=1
                     /transl_table=11
                     /product="Tk.2 conserved hypothetical protein"
                     /protein_id="NP_049721.1"
                     /db_xref="GI:9632834"
                     /db_xref="GeneID:1258579"
     gene            complement(61377..61562)
                     /gene="tk.2"
                     /locus_tag="T4p108"
                     /db_xref="GeneID:1258579"
     CDS             complement(61559..61771)
                     /gene="tk.3"
                     /locus_tag="T4p109"
                     /codon_start=1
                     /transl_table=11
                     /product="Tk.2 conserved hypothetical protein"
                     /protein_id="NP_049722.1"
                     /db_xref="GI:9632835; GeneID:1258705"
     CDS             complement(61559..61771)
                     /gene="tk.3"
                     /locus_tag="T4p109"
                     /codon_start=1
                     /transl_table=11
                     /product="Tk.2 conserved hypothetical protein"
                     /protein_id="NP_049722.1"
                     /db_xref="GI:9632835"
                     /db_xref="GeneID:1258705"
     gene            complement(61559..61771)
                     /gene="tk.3"
                     /locus_tag="T4p109"
                     /db_xref="GeneID:1258705"
     CDS             complement(61768..62235)
                     /gene="tk.4"
                     /locus_tag="T4p110"
                     /note="Tk.4; contains A1pp phosphatase motif"
                     /codon_start=1
                     /transl_table=11
                     /product="hypothetical protein"
                     /protein_id="NP_049723.1"
                     /db_xref="GI:9632836; GeneID:1258663"
     CDS             complement(61768..62235)
                     /gene="tk.4"
                     /locus_tag="T4p110"
                     /note="Tk.4; contains A1pp phosphatase motif"
                     /codon_start=1
                     /transl_table=11
                     /product="hypothetical protein"
                     /protein_id="NP_049723.1"
                     /db_xref="GI:9632836"
                     /db_xref="GeneID:1258663"
     gene            complement(61768..62235)
                     /gene="tk.4"
                     /locus_tag="T4p110"
                     /db_xref="GeneID:1258663"
     CDS             complement(62232..62579)
                     /gene="vs"
                     /locus_tag="T4p111"
                     /codon_start=1
                     /transl_table=11
                     /product="Vs valyl-tRNA synthetase modifier"
                     /protein_id="NP_049724.1"
                     /db_xref="GI:9632840; GeneID:1258658"
     CDS             complement(62232..62579)
                     /gene="vs"
                     /locus_tag="T4p111"
                     /codon_start=1
                     /transl_table=11
                     /product="Vs valyl-tRNA synthetase modifier"
                     /protein_id="NP_049724.1"
                     /db_xref="GI:9632840"
                     /db_xref="GeneID:1258658"
     gene            complement(62232..62579)
                     /gene="vs"
                     /locus_tag="T4p111"
                     /db_xref="GeneID:1258658"
     CDS             complement(62572..63117)
                     /gene="vs.1"
                     /locus_tag="T4p112"
                     /gene_synonym="vs.2"
                     /codon_start=1
                     /transl_table=11
                     /product="Vs.1 conserved hypothetical protein"
                     /protein_id="NP_049725.1"
                     /db_xref="GI:9632841; GeneID:1258653"
     CDS             complement(62572..63117)
                     /gene="vs.1"
                     /locus_tag="T4p112"
                     /gene_synonym="vs.2"
                     /codon_start=1
                     /transl_table=11
                     /product="Vs.1 conserved hypothetical protein"
                     /protein_id="NP_049725.1"
                     /db_xref="GI:9632841"
                     /db_xref="GeneID:1258653"
     gene            complement(62572..63117)
                     /gene="vs.1"
                     /locus_tag="T4p112"
                     /gene_synonym="vs.2"
                     /db_xref="GeneID:1258653"
     CDS             complement(63125..63586)
                     /gene="regB"
                     /locus_tag="T4p113"
                     /note="riboendonuclease cleaves a subset of T4 mRNAs at
                     GGAG using r-protein S1 for recognition"
                     /codon_start=1
                     /transl_table=11
                     /product="RegB site-specific RNA endonuclease"
                     /protein_id="NP_049726.1"
                     /db_xref="GI:9632821; GeneID:1258703"
     CDS             complement(63125..63586)
                     /gene="regB"
                     /locus_tag="T4p113"
                     /note="riboendonuclease cleaves a subset of T4 mRNAs at
                     GGAG using r-protein S1 for recognition"
                     /codon_start=1
                     /transl_table=11
                     /product="RegB site-specific RNA endonuclease"
                     /protein_id="NP_049726.1"
                     /db_xref="GI:9632821"
                     /db_xref="GeneID:1258703"
     gene            complement(63125..63586)
                     /gene="regB"
                     /locus_tag="T4p113"
                     /db_xref="GeneID:1258703"
     CDS             complement(63646..63924)
                     /gene="vs.3"
                     /locus_tag="T4p114"
                     /codon_start=1
                     /transl_table=11
                     /product="Vs.3 conserved hypothetical protein"
                     /protein_id="NP_049727.1"
                     /db_xref="GI:9632842; GeneID:1258747"
     CDS             complement(63646..63924)
                     /gene="vs.3"
                     /locus_tag="T4p114"
                     /codon_start=1
                     /transl_table=11
                     /product="Vs.3 conserved hypothetical protein"
                     /protein_id="NP_049727.1"
                     /db_xref="GI:9632842"
                     /db_xref="GeneID:1258747"
     gene            complement(63646..63924)
                     /gene="vs.3"
                     /locus_tag="T4p114"
                     /db_xref="GeneID:1258747"
     CDS             complement(63924..64190)
                     /gene="vs.4"
                     /locus_tag="T4p115"
                     /codon_start=1
                     /transl_table=11
                     /product="Vs.4 conserved hypothetical protein"
                     /protein_id="NP_049728.1"
                     /db_xref="GI:9632843; GeneID:1258619"
     CDS             complement(63924..64190)
                     /gene="vs.4"
                     /locus_tag="T4p115"
                     /codon_start=1
                     /transl_table=11
                     /product="Vs.4 conserved hypothetical protein"
                     /protein_id="NP_049728.1"
                     /db_xref="GI:9632843"
                     /db_xref="GeneID:1258619"
     gene            complement(63924..64190)
                     /gene="vs.4"
                     /locus_tag="T4p115"
                     /db_xref="GeneID:1258619"
     CDS             complement(64227..64404)
                     /gene="vs.5"
                     /locus_tag="T4p116"
                     /codon_start=1
                     /transl_table=11
                     /product="Vs.5 conserved hypothetical protein"
                     /protein_id="NP_049729.1"
                     /db_xref="GI:9632844"
                     /db_xref="GeneID:1258660"
     gene            complement(64227..64404)
                     /gene="vs.5"
                     /locus_tag="T4p116"
                     /db_xref="GeneID:1258660"
     CDS             complement(64404..64766)
                     /gene="vs.6"
                     /locus_tag="T4p117"
                     /codon_start=1
                     /transl_table=11
                     /product="Vs.6 conserved hypothetical protein"
                     /protein_id="NP_049730.1"
                     /db_xref="GI:9632845"
                     /db_xref="GeneID:1258600"
     gene            complement(64404..64766)
                     /gene="vs.6"
                     /locus_tag="T4p117"
                     /db_xref="GeneID:1258600"
     CDS             complement(64774..65103)
                     /gene="vs.7"
                     /locus_tag="T4p118"
                     /codon_start=1
                     /transl_table=11
                     /product="Vs.7 conserved hypothetical protein"
                     /protein_id="NP_049731.1"
                     /db_xref="GI:9632846; GeneID:1258716"
     CDS             complement(64774..65103)
                     /gene="vs.7"
                     /locus_tag="T4p118"
                     /codon_start=1
                     /transl_table=11
                     /product="Vs.7 conserved hypothetical protein"
                     /protein_id="NP_049731.1"
                     /db_xref="GI:9632846"
                     /db_xref="GeneID:1258716"
     gene            complement(64774..65103)
                     /gene="vs.7"
                     /locus_tag="T4p118"
                     /db_xref="GeneID:1258716"
     CDS             complement(65100..65750)
                     /gene="vs.8"
                     /locus_tag="T4p119"
                     /codon_start=1
                     /transl_table=11
                     /product="Vs.8 conserved hypothetical protein"
                     /protein_id="NP_049732.1"
                     /db_xref="GI:9632847"
                     /db_xref="GeneID:1258713"
     gene            complement(65100..65750)
                     /gene="vs.8"
                     /locus_tag="T4p119"
                     /db_xref="GeneID:1258713"
     misc_feature    join(65644,65645)
                     /note="Geneious type: Junction"
                     /standard_name="junction 5"
     CDS             complement(65777..66193)
                     /gene="denV"
                     /locus_tag="T4p120"
                     /note="bifunctional N-glycosylase and DNA endonulcease
                     forrepair of pyrimidine dimers"
                     /codon_start=1
                     /transl_table=11
                     /product="DenV endonuclease V, N-glycosylase UV repair
                     enzyme"
                     /protein_id="NP_049733.1"
                     /db_xref="GI:9632732; GeneID:1258606"
     CDS             complement(65777..66193)
                     /gene="denV"
                     /locus_tag="T4p120"
                     /note="bifunctional N-glycosylase and DNA endonulcease
                     forrepair of pyrimidine dimers"
                     /codon_start=1
                     /transl_table=11
                     /product="DenV endonuclease V, N-glycosylase UV repair
                     enzyme"
                     /protein_id="NP_049733.1"
                     /db_xref="GI:9632732"
                     /db_xref="GeneID:1258606"
     gene            complement(65777..66193)
                     /gene="denV"
                     /locus_tag="T4p120"
                     /db_xref="GeneID:1258606"
     CDS             complement(66254..66556)
                     /gene="ipII"
                     /locus_tag="T4p121"
                     /codon_start=1
                     /transl_table=11
                     /product="IpII internal head protein"
                     /protein_id="NP_049734.1"
                     /db_xref="GI:9632755; GeneID:1258729"
     CDS             complement(66254..66556)
                     /gene="ipII"
                     /locus_tag="T4p121"
                     /codon_start=1
                     /transl_table=11
                     /product="IpII internal head protein"
                     /protein_id="NP_049734.1"
                     /db_xref="GI:9632755"
                     /db_xref="GeneID:1258729"
     gene            complement(66254..66556)
                     /gene="ipII"
                     /locus_tag="T4p121"
                     /db_xref="GeneID:1258729"
     CDS             complement(66672..67253)
                     /gene="ipIII"
                     /locus_tag="T4p122"
                     /codon_start=1
                     /transl_table=11
                     /product="IpIII internal head protein"
                     /protein_id="NP_049735.1"
                     /db_xref="GI:9632756; GeneID:1258595"
     CDS             complement(66672..67253)
                     /gene="ipIII"
                     /locus_tag="T4p122"
                     /codon_start=1
                     /transl_table=11
                     /product="IpIII internal head protein"
                     /protein_id="NP_049735.1"
                     /db_xref="GI:9632756"
                     /db_xref="GeneID:1258595"
     gene            complement(66672..67253)
                     /gene="ipIII"
                     /locus_tag="T4p122"
                     /db_xref="GeneID:1258595"
     CDS             complement(67341..67835)
                     /gene="e"
                     /locus_tag="T4p123"
                     /note="intracellular N-acetyl muramidase; lysis from
                     within"
                     /codon_start=1
                     /transl_table=11
                     /product="e Lysozyme murein hydrolase"
                     /protein_id="NP_049736.1"
                     /db_xref="GI:9632737"
                     /db_xref="GeneID:1258585"
     gene            complement(67341..67835)
                     /gene="e"
                     /locus_tag="T4p123"
                     /db_xref="GeneID:1258585"
     CDS             complement(67873..68328)
                     /gene="nudE"
                     /locus_tag="T4p124"
                     /gene_synonym="e.1"
                     /note="nudix hydrolase active on FAD, diadenosine
                     polyphosphates, ADP-ribose and NADH"
                     /codon_start=1
                     /transl_table=11
                     /product="NudE nudix hydrolase"
                     /protein_id="NP_049737.1"
                     /db_xref="GI:9632738; GeneID:1258692"
     CDS             complement(67873..68328)
                     /gene="nudE"
                     /locus_tag="T4p124"
                     /gene_synonym="e.1"
                     /note="nudix hydrolase active on FAD, diadenosine
                     polyphosphates, ADP-ribose and NADH"
                     /codon_start=1
                     /transl_table=11
                     /product="NudE nudix hydrolase"
                     /protein_id="NP_049737.1"
                     /db_xref="GI:9632738"
                     /db_xref="GeneID:1258692"
     gene            complement(67873..68328)
                     /gene="nudE"
                     /locus_tag="T4p124"
                     /gene_synonym="e.1"
                     /db_xref="GeneID:1258692"
     CDS             complement(68489..68797)
                     /gene="e.2"
                     /locus_tag="T4p125"
                     /codon_start=1
                     /transl_table=11
                     /product="e.2 conserved hypothetical, predicted membrane
                     protein"
                     /protein_id="NP_049738.1"
                     /db_xref="GI:9632739; GeneID:1258614"
     CDS             complement(68489..68797)
                     /gene="e.2"
                     /locus_tag="T4p125"
                     /codon_start=1
                     /transl_table=11
                     /product="e.2 conserved hypothetical, predicted membrane
                     protein"
                     /protein_id="NP_049738.1"
                     /db_xref="GI:9632739"
                     /db_xref="GeneID:1258614"
     gene            complement(68489..68797)
                     /gene="e.2"
                     /locus_tag="T4p125"
                     /db_xref="GeneID:1258614"
     CDS             complement(68794..69156)
                     /gene="e.3"
                     /locus_tag="T4p126"
                     /codon_start=1
                     /transl_table=11
                     /product="e.3 conserved hypothetical, predicted membrane
                     protein"
                     /protein_id="NP_049739.1"
                     /db_xref="GI:9632740; GeneID:1258686"
     CDS             complement(68794..69156)
                     /gene="e.3"
                     /locus_tag="T4p126"
                     /codon_start=1
                     /transl_table=11
                     /product="e.3 conserved hypothetical, predicted membrane
                     protein"
                     /protein_id="NP_049739.1"
                     /db_xref="GI:9632740"
                     /db_xref="GeneID:1258686"
     gene            complement(68794..69156)
                     /gene="e.3"
                     /locus_tag="T4p126"
                     /db_xref="GeneID:1258686"
     CDS             complement(69138..69530)
                     /gene="e.4"
                     /locus_tag="T4p127"
                     /codon_start=1
                     /transl_table=11
                     /product="e.4 conserved hypothetical, predicted membrane
                     protein"
                     /protein_id="NP_049740.1"
                     /db_xref="GI:9632741; GeneID:1258546"
     CDS             complement(69138..69530)
                     /gene="e.4"
                     /locus_tag="T4p127"
                     /codon_start=1
                     /transl_table=11
                     /product="e.4 conserved hypothetical, predicted membrane
                     protein"
                     /protein_id="NP_049740.1"
                     /db_xref="GI:9632741"
                     /db_xref="GeneID:1258546"
     gene            complement(69138..69530)
                     /gene="e.4"
                     /locus_tag="T4p127"
                     /db_xref="GeneID:1258546"
     CDS             complement(69499..70107)
                     /gene="e.5"
                     /locus_tag="T4p128"
                     /codon_start=1
                     /transl_table=11
                     /product="e.5 conserved hypothetical protein"
                     /protein_id="NP_049741.1"
                     /db_xref="GI:9632742; GeneID:1258745"
     CDS             complement(69499..70107)
                     /gene="e.5"
                     /locus_tag="T4p128"
                     /codon_start=1
                     /transl_table=11
                     /product="e.5 conserved hypothetical protein"
                     /protein_id="NP_049741.1"
                     /db_xref="GI:9632742"
                     /db_xref="GeneID:1258745"
     gene            complement(69499..70107)
                     /gene="e.5"
                     /locus_tag="T4p128"
                     /db_xref="GeneID:1258745"
     CDS             complement(70150..70743)
                     /gene="e.6"
                     /locus_tag="T4p129"
                     /codon_start=1
                     /transl_table=11
                     /product="e.6 conserved hypothetical protein"
                     /protein_id="NP_049742.1"
                     /db_xref="GI:9632743; GeneID:1258634"
     CDS             complement(70150..70743)
                     /gene="e.6"
                     /locus_tag="T4p129"
                     /codon_start=1
                     /transl_table=11
                     /product="e.6 conserved hypothetical protein"
                     /protein_id="NP_049742.1"
                     /db_xref="GI:9632743"
                     /db_xref="GeneID:1258634"
     gene            complement(70150..70743)
                     /gene="e.6"
                     /locus_tag="T4p129"
                     /db_xref="GeneID:1258634"
     CDS             complement(70806..71141)
                     /gene="e.7"
                     /locus_tag="T4p130"
                     /codon_start=1
                     /transl_table=11
                     /product="e.7 hypothetical protein"
                     /protein_id="NP_049743.1"
                     /db_xref="GI:9632744; GeneID:1258604"
     CDS             complement(70806..71141)
                     /gene="e.7"
                     /locus_tag="T4p130"
                     /codon_start=1
                     /transl_table=11
                     /product="e.7 hypothetical protein"
                     /protein_id="NP_049743.1"
                     /db_xref="GI:9632744"
                     /db_xref="GeneID:1258604"
     gene            complement(70806..71141)
                     /gene="e.7"
                     /locus_tag="T4p130"
                     /db_xref="GeneID:1258604"
     unsure          71184
                     /note="non-coding region between the -10 and -35 region
                     ofthe early promoter Pe70323"
                     /replace="c"
                     /replace="g"
     CDS             complement(71198..71461)
                     /gene="e.8"
                     /locus_tag="T4p131"
                     /codon_start=1
                     /transl_table=11
                     /product="e.8 conserved hypothetical protein"
                     /protein_id="NP_049744.1"
                     /db_xref="GI:9632745; GeneID:1258598"
     CDS             complement(71198..71461)
                     /gene="e.8"
                     /locus_tag="T4p131"
                     /codon_start=1
                     /transl_table=11
                     /product="e.8 conserved hypothetical protein"
                     /protein_id="NP_049744.1"
                     /db_xref="GI:9632745"
                     /db_xref="GeneID:1258598"
     gene            complement(71198..71461)
                     /gene="e.8"
                     /locus_tag="T4p131"
                     /db_xref="GeneID:1258598"
     misc_RNA        complement(71746..71884)
                     /locus_tag="T4s001"
                     /product="rnaC"
                     /note="small, stable RNA; species 1 RNA"
                     /db_xref="GeneID:1258654"
     gene            complement(71746..71884)
                     /locus_tag="T4s001"
                     /db_xref="GeneID:1258654"
     misc_RNA        complement(71891..72008)
                     /locus_tag="T4s002"
                     /product="rnaD"
                     /note="small, stable RNA; species 2 RNA"
                     /db_xref="GeneID:1258626"
     gene            complement(71891..72008)
                     /locus_tag="T4s002"
                     /db_xref="GeneID:1258626"
     tRNA            complement(72010..72084)
                     /locus_tag="T4t001"
                     /product="tRNA-Arg"
                     /note="arginyl-tRNA; tRNAR"
                     /db_xref="GeneID:1258622"
     tRNA            complement(72010..72084)
                     /locus_tag="T4t001"
                     /product="tRNA-Arg"
                     /note="tRNAR; arginyl-tRNA"
                     /db_xref="GeneID:1258622"
     gene            complement(72010..72084)
                     /locus_tag="T4t001"
                     /db_xref="GeneID:1258622"
     CDS             complement(72090..72755)
                     /gene="segB"
                     /locus_tag="T4p132"
                     /gene_synonym="tRNA.1"
                     /note="GIY-YIG family; site-specific homing DNA
                     endonuclease"
                     /codon_start=1
                     /transl_table=11
                     /product="SegB homing endonuclease"
                     /protein_id="NP_049745.2"
                     /db_xref="GI:29366679; GeneID:1258659"
     CDS             complement(72090..72755)
                     /gene="segB"
                     /locus_tag="T4p132"
                     /gene_synonym="tRNA.1"
                     /note="site-specific homing DNA endonuclease; GIY-YIG
                     family"
                     /codon_start=1
                     /transl_table=11
                     /product="SegB homing endonuclease"
                     /protein_id="NP_049745.2"
                     /db_xref="GI:29366679"
                     /db_xref="GeneID:1258659"
     gene            complement(72090..72755)
                     /gene="segB"
                     /locus_tag="T4p132"
                     /gene_synonym="tRNA.1"
                     /db_xref="GeneID:1258659"
     tRNA            complement(72797..72870)
                     /locus_tag="T4t002"
                     /product="tRNA-Ile"
                     /note="isoleucyl-tRNA; tRNAI"
                     /db_xref="GeneID:1258648"
     tRNA            complement(72797..72870)
                     /locus_tag="T4t002"
                     /product="tRNA-Ile"
                     /note="tRNAI; isoleucyl-tRNA"
                     /db_xref="GeneID:1258648"
     gene            complement(72797..72870)
                     /locus_tag="T4t002"
                     /db_xref="GeneID:1258648"
     tRNA            complement(72872..72947)
                     /locus_tag="T4t003"
                     /product="tRNA-Thr"
                     /note="tRNAT; threonyl-tRNA"
                     /db_xref="GeneID:1258594"
     gene            complement(72872..72947)
                     /locus_tag="T4t003"
                     /db_xref="GeneID:1258594"
     tRNA            complement(72955..73041)
                     /locus_tag="T4t004"
                     /product="tRNA-Ser"
                     /note="serinyl-tRNA; tRNAS"
                     /db_xref="GeneID:1258613"
     tRNA            complement(72955..73041)
                     /locus_tag="T4t004"
                     /product="tRNA-Ser"
                     /note="tRNAS; serinyl-tRNA"
                     /db_xref="GeneID:1258613"
     gene            complement(72955..73041)
                     /locus_tag="T4t004"
                     /db_xref="GeneID:1258613"
     tRNA            complement(73044..73117)
                     /locus_tag="T4t005"
                     /product="tRNA-Pro"
                     /note="prolyl-tRNA; tRNAP"
                     /db_xref="GeneID:1258572"
     tRNA            complement(73044..73117)
                     /locus_tag="T4t005"
                     /product="tRNA-Pro"
                     /note="tRNAP; prolyl-tRNA"
                     /db_xref="GeneID:1258572"
     gene            complement(73044..73117)
                     /locus_tag="T4t005"
                     /db_xref="GeneID:1258572"
     tRNA            complement(73128..73201)
                     /locus_tag="T4t006"
                     /product="tRNA-Gly"
                     /note="glycyl-tRNA; tRNAG"
                     /db_xref="GeneID:1258812"
     tRNA            complement(73128..73201)
                     /locus_tag="T4t006"
                     /product="tRNA-Gly"
                     /note="tRNAG; glycyl-tRNA"
                     /db_xref="GeneID:1258812"
     gene            complement(73128..73201)
                     /locus_tag="T4t006"
                     /db_xref="GeneID:1258812"
     tRNA            complement(73207..73293)
                     /locus_tag="T4t007"
                     /product="tRNA-Leu"
                     /note="leucyl-tRNA; tRNAL"
                     /db_xref="GeneID:1258810"
     tRNA            complement(73207..73293)
                     /locus_tag="T4t007"
                     /product="tRNA-Leu"
                     /note="tRNAL; leucyl-tRNA"
                     /db_xref="GeneID:1258810"
     gene            complement(73207..73293)
                     /locus_tag="T4t007"
                     /db_xref="GeneID:1258810"
     tRNA            complement(73295..73367)
                     /locus_tag="T4t008"
                     /product="tRNA-Gln"
                     /note="glutaminyl-tRNA; tRNAQ"
                     /db_xref="GeneID:1258575"
     tRNA            complement(73295..73367)
                     /locus_tag="T4t008"
                     /product="tRNA-Gln"
                     /note="tRNAQ; glutaminyl-tRNA"
                     /db_xref="GeneID:1258575"
     gene            complement(73295..73367)
                     /locus_tag="T4t008"
                     /db_xref="GeneID:1258575"
     CDS             complement(73465..73752)
                     /gene="trna.2"
                     /locus_tag="T4p133"
                     /codon_start=1
                     /transl_table=11
                     /product="Trna.2 conserved hypothetical protein"
                     /protein_id="NP_049746.1"
                     /db_xref="GI:9632849; GeneID:1258580"
     CDS             complement(73465..73752)
                     /gene="trna.2"
                     /locus_tag="T4p133"
                     /codon_start=1
                     /transl_table=11
                     /product="Trna.2 conserved hypothetical protein"
                     /protein_id="NP_049746.1"
                     /db_xref="GI:9632849"
                     /db_xref="GeneID:1258580"
     gene            complement(73465..73752)
                     /gene="trna.2"
                     /locus_tag="T4p133"
                     /db_xref="GeneID:1258580"
     CDS             complement(73755..74165)
                     /gene="trna.3"
                     /locus_tag="T4p134"
                     /codon_start=1
                     /transl_table=11
                     /product="Trna.3 conserved hypothetical protein"
                     /protein_id="NP_049747.1"
                     /db_xref="GI:9632850; GeneID:1258589"
     CDS             complement(73755..74165)
                     /gene="trna.3"
                     /locus_tag="T4p134"
                     /codon_start=1
                     /transl_table=11
                     /product="Trna.3 conserved hypothetical protein"
                     /protein_id="NP_049747.1"
                     /db_xref="GI:9632850"
                     /db_xref="GeneID:1258589"
     gene            complement(73755..74165)
                     /gene="trna.3"
                     /locus_tag="T4p134"
                     /db_xref="GeneID:1258589"
     CDS             complement(74166..74351)
                     /gene="trna.4"
                     /locus_tag="T4p135"
                     /codon_start=1
                     /transl_table=11
                     /product="Trna.4 conserved hypothetical predicted
                     membraneprotein"
                     /protein_id="NP_049748.1"
                     /db_xref="GI:9632851; GeneID:1258608"
     CDS             complement(74166..74351)
                     /gene="trna.4"
                     /locus_tag="T4p135"
                     /codon_start=1
                     /transl_table=11
                     /product="Trna.4 conserved hypothetical predicted
                     membraneprotein"
                     /protein_id="NP_049748.1"
                     /db_xref="GI:9632851"
                     /db_xref="GeneID:1258608"
     gene            complement(74166..74351)
                     /gene="trna.4"
                     /locus_tag="T4p135"
                     /db_xref="GeneID:1258608"
     CDS             complement(74428..74715)
                     /gene="ipI"
                     /locus_tag="T4p136"
                     /codon_start=1
                     /transl_table=11
                     /product="IpI internal head protein"
                     /protein_id="NP_049749.1"
                     /db_xref="GI:9632754; GeneID:1258561"
     CDS             complement(74428..74715)
                     /gene="ipI"
                     /locus_tag="T4p136"
                     /codon_start=1
                     /transl_table=11
                     /product="IpI internal head protein"
                     /protein_id="NP_049749.1"
                     /db_xref="GI:9632754"
                     /db_xref="GeneID:1258561"
     gene            complement(74428..74715)
                     /gene="ipI"
                     /locus_tag="T4p136"
                     /db_xref="GeneID:1258561"
     CDS             complement(74789..75247)
                     /gene="57B"
                     /locus_tag="T4p137"
                     /codon_start=1
                     /transl_table=11
                     /product="hypothetical protein"
                     /protein_id="NP_049750.1"
                     /db_xref="GI:9632670; GeneID:1258596"
     CDS             complement(74789..75247)
                     /gene="57B"
                     /locus_tag="T4p137"
                     /codon_start=1
                     /transl_table=11
                     /product="hypothetical protein"
                     /protein_id="NP_049750.1"
                     /db_xref="GI:9632670"
                     /db_xref="GeneID:1258596"
     gene            complement(74789..75247)
                     /gene="57B"
                     /locus_tag="T4p137"
                     /db_xref="GeneID:1258596"
     CDS             complement(75244..75486)
                     /gene="57A"
                     /locus_tag="T4p138"
                     /note="molecular chaperone for both short and long tail
                     fibers"
                     /codon_start=1
                     /transl_table=11
                     /product="gp57A chaperone for tail fiber formation"
                     /protein_id="NP_049751.1"
                     /db_xref="GI:9632669"
                     /db_xref="GeneID:1258624"
     gene            complement(75244..75486)
                     /gene="57A"
                     /locus_tag="T4p138"
                     /db_xref="GeneID:1258624"
     CDS             complement(75486..76211)
                     /gene=1
                     /locus_tag="T4p139"
                     /note="catalyses the phosphorylationof canonical
                     nucleotides to the corresponding diphosphatesusing ATP as
                     a phosphate donor; converts dTMP, dGMP and HMdCMP to
                     diphosphates, notactive on dAMP or dCMP; gp1; recognizes
                     threestructurally dissimilar nucleotides: dGMP, dTMP
                     and5-hydroxymethyl-dCMP while excluding dCMP and dAMP"
                     /codon_start=1
                     /transl_table=11
                     /product="deoxynucleoside monophosphate kinase"
                     /protein_id="NP_049752.1"
                     /db_xref="GI:9632583; GeneID:1258557"
     CDS             complement(75486..76211)
                     /gene=1
                     /locus_tag="T4p139"
                     /note="converts dTMP, dGMP and HMdCMP to diphosphates,
                     notactive on dAMP or dCMP; gp1; catalyses the
                     phosphorylationof canonical nucleotides to the
                     corresponding diphosphatesusing ATP as a phosphate donor;
                     recognizes threestructurally dissimilar nucleotides: dGMP,
                     dTMP and5-hydroxymethyl-dCMP while excluding dCMP and
                     dAMP"
                     /codon_start=1
                     /transl_table=11
                     /product="deoxynucleoside monophosphate kinase"
                     /protein_id="NP_049752.1"
                     /db_xref="GI:9632583"
                     /db_xref="GeneID:1258557"
     gene            complement(75486..76211)
                     /gene=1
                     /locus_tag="T4p139"
                     /db_xref="GeneID:1258557"
     CDS             complement(76261..76791)
                     /gene=3
                     /locus_tag="T4p140"
                     /note="gp3; gp3 is localized to the tailtube in mature
                     virions; in bacteriophage T4 and related viruses,the
                     virion is composed of head and tail components;
                     structuralvirion protein; tail sheath stabilizer,
                     terminator; thecapsid tail consists of a contractile outer
                     sheath, ainner tube, and a baseplate"
                     /codon_start=1
                     /transl_table=11
                     /product="tail completion and sheath stabilizer protein"
                     /protein_id="NP_049753.1"
                     /db_xref="GI:9632608; GeneID:1258776"
     CDS             complement(76261..76791)
                     /gene=3
                     /locus_tag="T4p140"
                     /note="tail sheath stabilizer, terminator; gp3;
                     structuralvirion protein; in bacteriophage T4 and related
                     viruses,the virion is composed of head and tail
                     components; thecapsid tail consists of a contractile outer
                     sheath, ainner tube, and a baseplate; gp3 is localized to
                     the tailtube in mature virions"
                     /codon_start=1
                     /transl_table=11
                     /product="tail completion and sheath stabilizer protein"
                     /protein_id="NP_049753.1"
                     /db_xref="GI:9632608"
                     /db_xref="GeneID:1258776"
     gene            complement(76261..76791)
                     /gene=3
                     /locus_tag="T4p140"
                     /db_xref="GeneID:1258776"
     CDS             complement(76898..77722)
                     /gene=2
                     /locus_tag="T4p141"
                     /gene_synonym=64
                     /note="DNA end binding and protection; gp2; involved in
                     DNA end joining; protects injected phage DNA ends from
                     degradation by exonuclease V"
                     /codon_start=1
                     /transl_table=11
                     /product="DNA end protector protein"
                     /protein_id="NP_049754.1"
                     /db_xref="GI:9632607; GeneID:1258799"
     CDS             complement(76898..77722)
                     /gene=2
                     /locus_tag="T4p141"
                     /gene_synonym=64
                     /note="DNA end binding and protection; gp2; protects
                     injected phage DNA ends from degradation by exonuclease V;
                     involved in DNA end joining"
                     /codon_start=1
                     /transl_table=11
                     /product="DNA end protector protein"
                     /protein_id="NP_049754.1"
                     /db_xref="GI:9632607"
                     /db_xref="GeneID:1258799"
     gene            complement(76898..77722)
                     /gene=2
                     /locus_tag="T4p141"
                     /gene_synonym=64
                     /db_xref="GeneID:1258799"
     CDS             complement(77722..78174)
                     /gene=4
                     /locus_tag="T4p142"
                     /gene_synonym="50; 65"
                     /note="gp4; gp4 is thought to participate in the final
                     steps of head maturation, prior to the attachment of the
                     virion tail; gp50; gp65; in bacteriophage T4 and related
                     viruses, the virion is composed of head and tail
                     components; the virion head goes through several
                     maturation steps including the construction of the
                     prohead, enzymatic processing of the prohead, and DNA
                     packaging"
                     /codon_start=1
                     /transl_table=11
                     /product="head completion protein"
                     /protein_id="NP_049755.1"
                     /db_xref="GI:9632650; GeneID:1258590"
     CDS             complement(77722..78174)
                     /gene=4
                     /locus_tag="T4p142"
                     /gene_synonym="50; 65"
                     /note="gp4; gp50; gp65; in bacteriophage T4 and related
                     viruses, the virion is composed of head and tail
                     components; the virion head goes through several
                     maturation steps including the construction of the
                     prohead, enzymatic processing of the prohead, and DNA
                     packaging; gp4 is thought to participate in the final
                     steps of head maturation, prior to the attachment of the
                     virion tail"
                     /codon_start=1
                     /transl_table=11
                     /product="head completion protein"
                     /protein_id="NP_049755.1"
                     /db_xref="GI:9632650"
                     /db_xref="GeneID:1258590"
     gene            complement(77722..78174)
                     /gene=4
                     /locus_tag="T4p142"
                     /gene_synonym="50; 65"
                     /db_xref="GeneID:1258590"
     CDS             78222..78812
                     /gene=53
                     /locus_tag="T4p143"
                     /note="gp53; gp53 is a component of the baseplate; in
                     bacteriophage T4 and related viruses, the virion is
                     composed of head and tail components; structural virion
                     protein; the capsid contractile tail consists of a
                     contractile outer sheath, a inner tube, and a baseplate"
                     /codon_start=1
                     /transl_table=11
                     /product="baseplate wedge subunit"
                     /protein_id="NP_049756.1"
                     /db_xref="GI:9632658; GeneID:1258693"
     CDS             78222..78812
                     /gene=53
                     /locus_tag="T4p143"
                     /note="gp53; structural virion protein; in bacteriophage
                     T4 and related viruses, the virion is composed of head and
                     tail components; the capsid contractile tail consists of a
                     contractile outer sheath, a inner tube, and a baseplate;
                     gp53 is a component of the baseplate"
                     /codon_start=1
                     /transl_table=11
                     /product="baseplate wedge subunit"
                     /protein_id="NP_049756.1"
                     /db_xref="GI:9632658"
                     /db_xref="GeneID:1258693"
     gene            78222..78812
                     /gene=53
                     /locus_tag="T4p143"
                     /db_xref="GeneID:1258693"
     CDS             78796..80523
                     /gene=5
                     /locus_tag="T4p144"
                     /note="tail lysozyme for penetration during infection and
                     lysis from without; gp5; structural virion protein; in
                     bacteriophage T4 and related viruses, the virion is
                     composed of head and tail components; the capsid tail
                     consists of a contractile outer sheath, a inner tube, and
                     a baseplate; the baseplate consists of a hub surrounded by
                     six wedges; gp5 is a component of the hub; during
                     infection, gp5 helps to digest the peptidoglycan layer of
                     the bacterial cell, so that the DNA can be injected into
                     the host cell"
                     /codon_start=1
                     /transl_table=11
                     /product="baseplate hub subunit and tail lysozyme"
                     /protein_id="NP_049757.1"
                     /db_xref="GI:9632651"
                     /db_xref="GeneID:1258817"
     gene            78796..80523
                     /gene=5
                     /locus_tag="T4p144"
                     /db_xref="GeneID:1258817"
     CDS             complement(78818..78955)
                     /gene="repEB"
                     /locus_tag="T4p145"
                     /codon_start=1
                     /transl_table=11
                     /product="RepEB oriE replication initiation protein"
                     /protein_id="NP_049758.1"
                     /db_xref="GI:9632852; GeneID:1258816"
     CDS             complement(78818..78955)
                     /gene="repEB"
                     /locus_tag="T4p145"
                     /codon_start=1
                     /transl_table=11
                     /product="RepEB oriE replication initiation protein"
                     /protein_id="NP_049758.1"
                     /db_xref="GI:9632852"
                     /db_xref="GeneID:1258816"
     gene            complement(78818..78955)
                     /gene="repEB"
                     /locus_tag="T4p145"
                     /db_xref="GeneID:1258816"
     misc_feature    78964
                     /note="Geneious type: Junction"
                     /standard_name="junction 6"
     misc_feature    78973
                     /note="Geneious type: Junction"
                     /standard_name="junction 6"
     CDS             complement(79922..80074)
                     /gene="repEA"
                     /locus_tag="T4p146"
                     /codon_start=1
                     /transl_table=11
                     /product="RepEA oriE replication initiation protein"
                     /protein_id="NP_049759.1"
                     /db_xref="GI:9632673; GeneID:1258819"
     CDS             complement(79922..80074)
                     /gene="repEA"
                     /locus_tag="T4p146"
                     /codon_start=1
                     /transl_table=11
                     /product="RepEA oriE replication initiation protein"
                     /protein_id="NP_049759.1"
                     /db_xref="GI:9632673"
                     /db_xref="GeneID:1258819"
     gene            complement(79922..80074)
                     /gene="repEA"
                     /locus_tag="T4p146"
                     /db_xref="GeneID:1258819"
     rep_origin      80192
     CDS             80558..81052
                     /gene="5.1"
                     /locus_tag="T4p147"
                     /codon_start=1
                     /transl_table=11
                     /product="hypothetical protein"
                     /protein_id="NP_049760.1"
                     /db_xref="GI:9632652; GeneID:1258586"
     CDS             80558..81052
                     /gene="5.1"
                     /locus_tag="T4p147"
                     /codon_start=1
                     /transl_table=11
                     /product="hypothetical protein"
                     /protein_id="NP_049760.1"
                     /db_xref="GI:9632652"
                     /db_xref="GeneID:1258586"
     gene            80558..81052
                     /gene="5.1"
                     /locus_tag="T4p147"
                     /db_xref="GeneID:1258586"
     CDS             81033..81456
                     /gene="segC"
                     /locus_tag="T4p148"
                     /note="site-specific DNA endonuclease; GIY-YIG family"
                     /codon_start=1
                     /transl_table=11
                     /product="SegC homing endonuclease"
                     /protein_id="NP_049761.1"
                     /db_xref="GI:9632825"
                     /db_xref="GeneID:1258721"
     gene            81033..81456
                     /gene="segC"
                     /locus_tag="T4p148"
                     /db_xref="GeneID:1258721"
     CDS             81459..81629
                     /gene="5.3"
                     /locus_tag="T4p149"
                     /note="protein seen in RB49 but not RB69"
                     /codon_start=1
                     /transl_table=11
                     /product="gp5.3 conserved hypothetical protein"
                     /protein_id="NP_049762.1"
                     /db_xref="GI:9632653; GeneID:1258701"
     CDS             81459..81629
                     /gene="5.3"
                     /locus_tag="T4p149"
                     /note="protein seen in RB49 but not RB69"
                     /codon_start=1
                     /transl_table=11
                     /product="gp5.3 conserved hypothetical protein"
                     /protein_id="NP_049762.1"
                     /db_xref="GI:9632653"
                     /db_xref="GeneID:1258701"
     gene            81459..81629
                     /gene="5.3"
                     /locus_tag="T4p149"
                     /db_xref="GeneID:1258701"
     CDS             81617..81910
                     /gene="5.4"
                     /locus_tag="T4p150"
                     /codon_start=1
                     /transl_table=11
                     /product="gp5.4 conserved hypothetical protein"
                     /protein_id="NP_049763.1"
                     /db_xref="GI:9632654; GeneID:1258818"
     CDS             81617..81910
                     /gene="5.4"
                     /locus_tag="T4p150"
                     /codon_start=1
                     /transl_table=11
                     /product="gp5.4 conserved hypothetical protein"
                     /protein_id="NP_049763.1"
                     /db_xref="GI:9632654"
                     /db_xref="GeneID:1258818"
     gene            81617..81910
                     /gene="5.4"
                     /locus_tag="T4p150"
                     /db_xref="GeneID:1258818"
     CDS             81919..83901
                     /gene=6
                     /locus_tag="T4p151"
                     /note="baseplate wedge; gp6; structural virion protein;
                     inbacteriophage T4 and related viruses, the virion
                     iscomposed of head and tail components; the capsid
                     tailconsists of a contractile outer sheath, a inner tube,
                     anda baseplate; the baseplate consists of a hub surrounded
                     bysix wedges; wedge assembly is initiated by association
                     ofgp10 and gp11, followed by addition of gp7, gp8, gp6,
                     gp53and gp25"
                     /codon_start=1
                     /transl_table=11
                     /product="baseplate wedge subunit"
                     /protein_id="NP_049764.1"
                     /db_xref="GI:9632674"
                     /db_xref="GeneID:1258662"
     gene            81919..83901
                     /gene=6
                     /locus_tag="T4p151"
                     /db_xref="GeneID:1258662"
     CDS             83898..86996
                     /gene=7
                     /locus_tag="T4p152"
                     /note="C-terminus is predicted integral membrane domain;
                     gp7; structural virion protein; in bacteriophage T4 and
                     related viruses, the virion is composed of head and tail
                     components; the capsid contractile tail consists of a
                     contractile outer sheath, a inner tube, and a baseplate;
                     the baseplate consists of a hub surrounded by six wedges;
                     gp7 is a component of the wedges and is localized to the
                     outer corners of the baseplate; at 1,032 aa, gp7 is the
                     second largest T4 protein"
                     /codon_start=1
                     /transl_table=11
                     /product="baseplate wedge subunit"
                     /protein_id="NP_049765.1"
                     /db_xref="GI:9632687"
                     /db_xref="GeneID:1258549"
     gene            83898..86996
                     /gene=7
                     /locus_tag="T4p152"
                     /db_xref="GeneID:1258549"
     CDS             86989..87993
                     /gene=8
                     /locus_tag="T4p153"
                     /note="gp8; structural virion protein; in bacteriophage
                     T4and related viruses, the virion is composed of head
                     andtail components; the capsid tail consists of a
                     contractileouter sheath, a inner tube, and a baseplate;
                     the baseplateconsists of a hub surrounded by six wedges;
                     gp8 is acomponent of the wedges"
                     /codon_start=1
                     /transl_table=11
                     /product="baseplate wedge subunit"
                     /protein_id="NP_049766.1"
                     /db_xref="GI:9632688"
                     /db_xref="GeneID:1258542"
     gene            86989..87993
                     /gene=8
                     /locus_tag="T4p153"
                     /db_xref="GeneID:1258542"
     CDS             88057..88923
                     /gene=9
                     /locus_tag="T4p154"
                     /note="gp9; gp9 is a component of the wedges and forms
                     thesocket of a long tail fiber; in bacteriophage T4
                     andrelated viruses, the virion is composed of head and
                     tailcomponents; structural virion protein; tail
                     fiberconnector and trigger for tail sheath contraction;
                     thebaseplate consists of a hub surrounded by six wedges;
                     thecapsid tail consists of a contractile outer sheath,
                     ainner tube, and a baseplate"
                     /codon_start=1
                     /transl_table=11
                     /product="baseplate wedge tail fiber connector"
                     /protein_id="NP_049767.1"
                     /db_xref="GI:9632689; GeneID:1258617"
     CDS             88057..88923
                     /gene=9
                     /locus_tag="T4p154"
                     /note="tail fiber connector and trigger for tail sheath
                     contraction; gp9; structural virion protein; in
                     bacteriophage T4 and related viruses, the virion is
                     composed of head and tail components; the capsid tail
                     consists of a contractile outer sheath, a inner tube, and
                     a baseplate; the baseplate consists of a hub surrounded by
                     six wedges; gp9 is a component of the wedges and forms the
                     socket of a long tail fiber"
                     /codon_start=1
                     /transl_table=11
                     /product="baseplate wedge tail fiber connector"
                     /protein_id="NP_049767.1"
                     /db_xref="GI:9632689"
                     /db_xref="GeneID:1258617"
     gene            88057..88923
                     /gene=9
                     /locus_tag="T4p154"
                     /db_xref="GeneID:1258617"
     misc_feature    join(88886,88897)
                     /note="Geneious type: Junction"
                     /standard_name="junction 7"
     CDS             88923..90731
                     /gene=10
                     /locus_tag="T4p155"
                     /note="gp10; structural virion protein; in bacteriophage
                     T4 and related viruses, the virion is composed of head and
                     tail components; the capsid tail consists of a contractile
                     outer sheath, a inner tube, and a baseplate; the baseplate
                     consists of a hub surrounded by six wedges; gp10 is a
                     component of the wedges"
                     /codon_start=1
                     /transl_table=11
                     /product="baseplate wedge subunit and tail pin"
                     /protein_id="NP_049768.1"
                     /db_xref="GI:9632584"
                     /db_xref="GeneID:1258808"
     gene            88923..90731
                     /gene=10
                     /locus_tag="T4p155"
                     /db_xref="GeneID:1258808"
     CDS             90731..91390
                     /gene=11
                     /locus_tag="T4p156"
                     /note="can be added later; gp11; gp11 is a component of
                     the wedges and binds the short tail fiber; in
                     bacteriophage T4 and related viruses, the virion is
                     composed of head and tail components; interface protein
                     between baseplate wedge and gp12 short tail fibers;
                     structural virion protein; the baseplate consists of a hub
                     surrounded by six wedges; the capsid tail consists of a
                     contractile outer sheath, a inner tube, and a baseplate"
                     /codon_start=1
                     /transl_table=11
                     /product="baseplate wedge subunit and tail pin"
                     /protein_id="NP_049769.1"
                     /db_xref="GI:9632585; GeneID:1258638"
     CDS             90731..91390
                     /gene=11
                     /locus_tag="T4p156"
                     /note="interface protein between baseplate wedge and gp12
                     short tail fibers; can be added later; gp11; structural
                     virion protein; in bacteriophage T4 and related viruses,
                     the virion is composed of head and tail components; the
                     capsid tail consists of a contractile outer sheath, a
                     inner tube, and a baseplate; the baseplate consists of a
                     hub surrounded by six wedges; gp11 is a component of the
                     wedges and binds the short tail fiber"
                     /codon_start=1
                     /transl_table=11
                     /product="baseplate wedge subunit and tail pin"
                     /protein_id="NP_049769.1"
                     /db_xref="GI:9632585"
                     /db_xref="GeneID:1258638"
     gene            90731..91390
                     /gene=11
                     /locus_tag="T4p156"
                     /db_xref="GeneID:1258638"
     CDS             91387..92970
                     /gene=12
                     /locus_tag="T4p157"
                     /note="responsible for irreversible adsorption to host
                     cells; can be added after phage completion"
                     /codon_start=1
                     /transl_table=11
                     /product="gp12 Short tail fibers"
                     /protein_id="NP_049770.1"
                     /db_xref="GI:9632586"
                     /db_xref="GeneID:1258789"
     gene            91387..92970
                     /gene=12
                     /locus_tag="T4p157"
                     /db_xref="GeneID:1258789"
     CDS             92967..94430
                     /gene="wac"
                     /locus_tag="T4p158"
                     /note="'whisker' fibers at base of head; aid in long tail
                     fiber attachment; whisker protein; gp wac; structural
                     virion protein; in bacteriophage T4 and related viruses,
                     the virion is composed of head and tail components; after
                     DNA packaging, gp13, gp14, and six trimers of fibritin
                     bind to the portal vertex of the head, forming the neck
                     and whiskers; fibritin is also a chaperone and facilitates
                     attachment of long tail fibers to the baseplate of the
                     tail"
                     /codon_start=1
                     /transl_table=11
                     /product="fibritin"
                     /protein_id="NP_049771.1"
                     /db_xref="GI:9632848"
                     /db_xref="GeneID:1258630"
     gene            92967..94430
                     /gene="wac"
                     /locus_tag="T4p158"
                     /db_xref="GeneID:1258630"
     CDS             94462..95391
                     /gene=13
                     /locus_tag="T4p159"
                     /note="neck or collar protein; gp13; structural virion
                     protein; in bacteriophage T4 and related viruses, the
                     virion is composed of head and tail components; the capsid
                     tail consists of a contractile outer sheath, a inner tube,
                     and a baseplate; after DNA is packaged into the head,
                     gp13, gp14, and six trimers of gp wac (whisker or
                     fibritin) bind to the portal vertex to complete the head,
                     which then binds to the tail"
                     /codon_start=1
                     /transl_table=11
                     /product="neck protein"
                     /protein_id="NP_049772.1"
                     /db_xref="GI:9632587"
                     /db_xref="GeneID:1258809"
     gene            94462..95391
                     /gene=13
                     /locus_tag="T4p159"
                     /db_xref="GeneID:1258809"
     CDS             95393..96163
                     /gene=14
                     /locus_tag="T4p160"
                     /note="neck or collar protein; gp14; structural virion
                     protein; in bacteriophage T4 and related viruses, the
                     virion is composed of head and tail components; the capsid
                     tail consists of a contractile outer sheath, a inner tube,
                     and a baseplate; after DNA is packaged into the head,
                     gp13, gp14, and six trimers of gp wac (whisker or
                     fibritin) bind to the portal vertex to complete the head,
                     which then binds to the tail"
                     /codon_start=1
                     /transl_table=11
                     /product="neck protein"
                     /protein_id="NP_049773.1"
                     /db_xref="GI:9632588"
                     /db_xref="GeneID:1258695"
     gene            95393..96163
                     /gene=14
                     /locus_tag="T4p160"
                     /db_xref="GeneID:1258695"
     CDS             96205..97023
                     /gene=15
                     /locus_tag="T4p161"
                     /note="connector protein to gp3 and/or gp19; gp15; gp15
                     forms the connector which enables the tail to bind to the
                     head; in bacteriophage T4 and related viruses, the virion
                     is composed of head and tail components; structural virion
                     protein; the capsid tail consists of a contractile outer
                     sheath, a inner tube, and a baseplate"
                     /codon_start=1
                     /transl_table=11
                     /product="tail sheath stabilizer and completion protein"
                     /protein_id="NP_049774.1"
                     /db_xref="GI:9632589; GeneID:1258573"
     CDS             96205..97023
                     /gene=15
                     /locus_tag="T4p161"
                     /note="connector protein to gp3 and/or gp19; gp15;
                     structural virion protein; in bacteriophage T4 and related
                     viruses, the virion is composed of head and tail
                     components; the capsid tail consists of a contractile
                     outer sheath, a inner tube, and a baseplate; gp15 forms
                     the connector which enables the tail to bind to the head"
                     /codon_start=1
                     /transl_table=11
                     /product="tail sheath stabilizer and completion protein"
                     /protein_id="NP_049774.1"
                     /db_xref="GI:9632589"
                     /db_xref="GeneID:1258573"
     gene            96205..97023
                     /gene=15
                     /locus_tag="T4p161"
                     /db_xref="GeneID:1258573"
     CDS             97032..97526
                     /gene=16
                     /locus_tag="T4p162"
                     /note="DNA recognition component of the packaging motor;
                     gp16; interacts with gp17; stimulates the gp17-associated
                     ATPase and packaging activities"
                     /codon_start=1
                     /transl_table=11
                     /product="small terminase protein"
                     /protein_id="NP_049775.1"
                     /db_xref="GI:9632590; GeneID:1258811"
     CDS             97032..97526
                     /gene=16
                     /locus_tag="T4p162"
                     /note="gp16; DNA recognition component of the packaging
                     motor; interacts with gp17; stimulates the gp17-associated
                     ATPase and packaging activities"
                     /codon_start=1
                     /transl_table=11
                     /product="small terminase protein"
                     /protein_id="NP_049775.1"
                     /db_xref="GI:9632590"
                     /db_xref="GeneID:1258811"
     gene            97032..97526
                     /gene=16
                     /locus_tag="T4p162"
                     /db_xref="GeneID:1258811"
     CDS             97510..99342
                     /gene=17
                     /locus_tag="T4p163"
                     /gene_synonym="q"
                     /note="DNA packaging enzyme, nuclease and ATPase
                     activity;binds ssDNA, gp16 and gp20; binds ssDNA;
                     generates freephage genome ends from DNA concatamers,
                     links them toproheads, and translocates DNA; gp17; in
                     Bacteriphage T4, gp17forms complex with gp16; terminase
                     subunit withnuclease and ATPase activity"
                     /codon_start=1
                     /transl_table=11
                     /product="large terminase protein"
                     /protein_id="NP_049776.1"
                     /db_xref="GI:9632591; GeneID:1258647"
     CDS             97510..99342
                     /gene=17
                     /locus_tag="T4p163"
                     /gene_synonym="q"
                     /note="DNA packaging enzyme, nuclease and ATPase
                     activity;binds ssDNA, gp16 and gp20; gp17; terminase
                     subunit withnuclease and ATPase activity; binds ssDNA;
                     generates freephage genome ends from DNA concatamers,
                     links them toproheads, and translocates DNA; in
                     Bacteriphage T4, gp17forms complex with gp16"
                     /codon_start=1
                     /transl_table=11
                     /product="large terminase protein"
                     /protein_id="NP_049776.1"
                     /db_xref="GI:9632591"
                     /db_xref="GeneID:1258647"
     gene            97510..99342
                     /gene=17
                     /locus_tag="T4p163"
                     /gene_synonym="q"
                     /db_xref="GeneID:1258647"
     CDS             97771..99342
                     /gene=17
                     /locus_tag="T4p164"
                     /note="binds ssDNA; generates free phage genome ends from
                     DNA concatamers, links them to proheads, and translocates
                     DNA; gp17; in Bacteriphage T4, gp17 forms complex with
                     gp16; internal transcription and in-frame translation of
                     gene 17, has nuclease and ATPase activity but does not
                     bind ssDNA; terminase subunit with nuclease and ATPase
                     activity"
                     /codon_start=1
                     /transl_table=11
                     /product="large terminase protein"
                     /protein_id="NP_049777.1"
                     /db_xref="GI:9632853; GeneID:1258675"
     CDS             97771..99342
                     /gene=17
                     /locus_tag="T4p164"
                     /note="internal transcription and in-frame translation of
                     gene 17, has nuclease and ATPase activity but does not
                     bind ssDNA; gp17; terminase subunit with nuclease and
                     ATPase activity; binds ssDNA; generates free phage genome
                     ends from DNA concatamers, links them to proheads, and
                     translocates DNA; in Bacteriphage T4, gp17 forms complex
                     with gp16"
                     /codon_start=1
                     /transl_table=11
                     /product="large terminase protein"
                     /protein_id="NP_049777.1"
                     /db_xref="GI:9632853"
                     /db_xref="GeneID:1258675"
     gene            97771..99342
                     /gene=17
                     /locus_tag="T4p164"
                     /db_xref="GeneID:1258675"
     CDS             97825..99342
                     /gene=17
                     /locus_tag="T4p165"
                     /note="binds ssDNA; forms complex with gp16; generates
                     free phage genome ends from DNA concatamers, links them to
                     proheads, and translocates DNA; gp17; internal
                     transcription and in-frame translation of gene 17, has
                     nuclease and ATPase activity but does not bind ssDNA;
                     terminase subunit with nuclease and ATPase activity"
                     /codon_start=1
                     /transl_table=11
                     /product="large terminase protein"
                     /protein_id="NP_049778.1"
                     /db_xref="GI:9632854; GeneID:1258545"
     CDS             97825..99342
                     /gene=17
                     /locus_tag="T4p165"
                     /note="internal transcription and in-frame translation of
                     gene 17, has nuclease and ATPase activity but does not
                     bind ssDNA; gp17; terminase subunit with nuclease and
                     ATPase activity; binds ssDNA; generates free phage genome
                     ends from DNA concatamers, links them to proheads, and
                     translocates DNA; forms complex with gp16"
                     /codon_start=1
                     /transl_table=11
                     /product="large terminase protein"
                     /protein_id="NP_049778.1"
                     /db_xref="GI:9632854"
                     /db_xref="GeneID:1258545"
     gene            97825..99342
                     /gene=17
                     /locus_tag="T4p165"
                     /db_xref="GeneID:1258545"
     CDS             98092..99342
                     /gene=17
                     /locus_tag="T4p166"
                     /note="binds ssDNA; forms complex with gp16; generates
                     free phage genome ends from DNA concatamers, links them to
                     proheads, and translocates DNA; gp17; internal
                     transcription and in-frame translation of gene 17;
                     terminase subunit with nuclease and ATPase activity"
                     /codon_start=1
                     /transl_table=11
                     /product="large terminase protein"
                     /protein_id="NP_049779.1"
                     /db_xref="GI:9632855; GeneID:1258656"
     CDS             98092..99342
                     /gene=17
                     /locus_tag="T4p166"
                     /note="internal transcription and in-frame translation of
                     gene 17; gp17; terminase subunit with nuclease and ATPase
                     activity; binds ssDNA; generates free phage genome ends
                     from DNA concatamers, links them to proheads, and
                     translocates DNA; forms complex with gp16"
                     /codon_start=1
                     /transl_table=11
                     /product="large terminase protein"
                     /protein_id="NP_049779.1"
                     /db_xref="GI:9632855"
                     /db_xref="GeneID:1258656"
     gene            98092..99342
                     /gene=17
                     /locus_tag="T4p166"
                     /db_xref="GeneID:1258656"
     CDS             99374..101353
                     /gene=18
                     /locus_tag="T4p167"
                     /note="outer contractile sheath protein of phage tail;
                     gp18; structural virion protein; in bacteriophage T4 and
                     related viruses, the virion is composed of head and tail
                     components; the capsid tail consists of a contractile
                     outer sheath, a inner tube, and a baseplate; the tube
                     allows passage of DNA; gp18 forms the contractile outer
                     sheath; 144 gp18 protomers are arranged in 24 stacked
                     hexameric rings; each ring is offset to produce an
                     apparent right handed helix"
                     /codon_start=1
                     /transl_table=11
                     /product="tail sheath protein"
                     /protein_id="NP_049780.1"
                     /db_xref="GI:9632592"
                     /db_xref="GeneID:1258597"
     gene            99374..101353
                     /gene=18
                     /locus_tag="T4p167"
                     /db_xref="GeneID:1258597"
     CDS             101470..101961
                     /gene=19
                     /locus_tag="T4p168"
                     /note="144 gp19 protomers are arranged in 24 stacked
                     hexameric rings; each ring is offset to produce an
                     apparent right handed helix; gp19; gp19 forms the inner
                     tube; in bacteriophage T4 and related viruses, the virion
                     is composed of head and tail components; inner tube
                     protein of phage tail; structural virion protein; the
                     capsid tail consists of a contractile outer sheath, a
                     inner tube, and a baseplate; the tube allows passage of
                     DNA"
                     /codon_start=1
                     /transl_table=11
                     /product="tail tube protein"
                     /protein_id="NP_049781.1"
                     /db_xref="GI:9632593; GeneID:1258727"
     CDS             101470..101961
                     /gene=19
                     /locus_tag="T4p168"
                     /note="inner tube protein of phage tail; gp19; structural
                     virion protein; in bacteriophage T4 and related viruses,
                     the virion is composed of head and tail components; the
                     capsid tail consists of a contractile outer sheath, a
                     inner tube, and a baseplate; the tube allows passage of
                     DNA; gp19 forms the inner tube; 144 gp19 protomers are
                     arranged in 24 stacked hexameric rings; each ring is
                     offset to produce an apparent right handed helix"
                     /codon_start=1
                     /transl_table=11
                     /product="tail tube protein"
                     /protein_id="NP_049781.1"
                     /db_xref="GI:9632593"
                     /db_xref="GeneID:1258727"
     gene            101470..101961
                     /gene=19
                     /locus_tag="T4p168"
                     /db_xref="GeneID:1258727"
     CDS             102045..103619
                     /gene=20
                     /locus_tag="T4p169"
                     /note="binds with tail connector protein; connects head
                     toneck; gp20; gp20 initiates capsid head assembly;
                     headinitiation complex; in bacteriophage T4 and
                     relatedviruses, the virion is composed of head and
                     tailcomponents; involved in DNA packaging; structural
                     virionprotein"
                     /codon_start=1
                     /transl_table=11
                     /product="portal vertex protein"
                     /protein_id="NP_049782.1"
                     /db_xref="GI:9632594; GeneID:1258582"
     CDS             102045..103619
                     /gene=20
                     /locus_tag="T4p169"
                     /note="head initiation complex; connects head to neck;
                     gp20; structural virion protein; in bacteriophage T4 and
                     related viruses, the virion is composed of head and tail
                     components; gp20 initiates capsid head assembly; involved
                     in DNA packaging; binds with tail connector protein"
                     /codon_start=1
                     /transl_table=11
                     /product="portal vertex protein"
                     /protein_id="NP_049782.1"
                     /db_xref="GI:9632594"
                     /db_xref="GeneID:1258582"
     gene            102045..103619
                     /gene=20
                     /locus_tag="T4p169"
                     /db_xref="GeneID:1258582"
     CDS             103619..103861
                     /gene=67
                     /locus_tag="T4p170"
                     /gene_synonym="pip"
                     /note="gp67; gp67 is a scaffolding protein around which
                     shell proteins are assembled during the construction of
                     the prohead; in bacteriophage T4 and related viruses, the
                     virion is composed of head and tail components; pip; the
                     virion head goes through several maturation steps
                     including the construction of the prohead, enzymatic
                     processing of the prohead, and DNA packaging; virion
                     protein"
                     /codon_start=1
                     /transl_table=11
                     /product="prohead core protein"
                     /protein_id="NP_049783.1"
                     /db_xref="GI:9632684; GeneID:1258665"
     CDS             103619..103861
                     /gene=67
                     /locus_tag="T4p170"
                     /gene_synonym="pip"
                     /note="gp67; pip; virion protein; in bacteriophage T4 and
                     related viruses, the virion is composed of head and tail
                     components; the virion head goes through several
                     maturation steps including the construction of the
                     prohead, enzymatic processing of the prohead, and DNA
                     packaging; gp67 is a scaffolding protein around which
                     shell proteins are assembled during the construction of
                     the prohead"
                     /codon_start=1
                     /transl_table=11
                     /product="prohead core protein"
                     /protein_id="NP_049783.1"
                     /db_xref="GI:9632684"
                     /db_xref="GeneID:1258665"
     gene            103619..103861
                     /gene=67
                     /locus_tag="T4p170"
                     /gene_synonym="pip"
                     /db_xref="GeneID:1258665"
     CDS             103861..104286
                     /gene=68
                     /locus_tag="T4p171"
                     /note="gp68; gp68 is a scaffolding protein around which
                     shell proteins are assembled during the construction of
                     the prohead; in bacteriophage T4 and related viruses, the
                     virion is composed of head and tail components; the virion
                     head goes through several maturation steps including the
                     construction of the prohead, enzymatic processing of the
                     prohead, and DNA packaging; virion protein"
                     /codon_start=1
                     /transl_table=11
                     /product="prohead core protein"
                     /protein_id="NP_049784.1"
                     /db_xref="GI:9632685; GeneID:1258769"
     CDS             103861..104286
                     /gene=68
                     /locus_tag="T4p171"
                     /note="gp68; virion protein; in bacteriophage T4 and
                     related viruses, the virion is composed of head and tail
                     components; the virion head goes through several
                     maturation steps including the construction of the
                     prohead, enzymatic processing of the prohead, and DNA
                     packaging; gp68 is a scaffolding protein around which
                     shell proteins are assembled during the construction of
                     the prohead"
                     /codon_start=1
                     /transl_table=11
                     /product="prohead core protein"
                     /protein_id="NP_049784.1"
                     /db_xref="GI:9632685"
                     /db_xref="GeneID:1258769"
     gene            103861..104286
                     /gene=68
                     /locus_tag="T4p171"
                     /db_xref="GeneID:1258769"
     CDS             104286..104924
                     /gene=21
                     /locus_tag="T4p172"
                     /note="gp21; in bacteriophage T4 and related viruses, the
                     virion is composed of head and tail components; capsid
                     head is assembled on an initiator complex of gp20; the
                     gp22-gp21 scaffold and the gp23 capsid protein are
                     assembled onto the initiator; after the scaffold is
                     completely surrounded by gp23 and gp24, the T4 prohead
                     protease, gp21, degrades the scaffold and cleaves most of
                     the other head proteins, including gp23 and gp24, creating
                     space in the cavity of the prohead"
                     /codon_start=1
                     /transl_table=11
                     /product="prohead core scaffolding protein and protease"
                     /protein_id="NP_049785.1"
                     /db_xref="GI:9632595"
                     /db_xref="GeneID:1258771"
     gene            104286..104924
                     /gene=21
                     /locus_tag="T4p172"
                     /db_xref="GeneID:1258771"
     CDS             104352..104924
                     /gene=21
                     /locus_tag="T4p173"
                     /note="internal translation initiation of gene 21 yields
                     smaller protein; gp21; in bacteriophage T4 and related
                     viruses, the virion is composed of head and tail
                     components; capsid head is assembled on an initiator
                     complex of gp20; the gp22-gp21 scaffold and the gp23
                     capsid protein are assembled onto the initiator; after the
                     scaffold is completely surrounded by gp23 and gp24, the T4
                     prohead protease, gp21, degrades the scaffold and cleaves
                     most of the other head proteins, including gp23 and gp24,
                     creating space in the cavity of the prohead"
                     /codon_start=1
                     /transl_table=11
                     /product="prohead core scaffolding protein and protease"
                     /protein_id="NP_813810.1"
                     /db_xref="GI:29366680"
                     /db_xref="GeneID:1258621"
     gene            104352..104924
                     /gene=21
                     /locus_tag="T4p173"
                     /db_xref="GeneID:1258621"
     CDS             104955..105764
                     /gene=22
                     /locus_tag="T4p174"
                     /note="head scaffolding protein, degraded by gp21
                     protease; gp22; structural virion protein; in
                     bacteriophage T4 and related viruses, the virion is
                     composed of head and tail components; capsid head is
                     assembled on an initiator complex of gp20; the gp22-gp21
                     scaffold and the gp23 capsid protein are assembled onto
                     the initiator; after the scaffold is completely surrounded
                     by gp23 and gp24, the T4 prohead protease, gp21, degrades
                     the scaffold"
                     /codon_start=1
                     /transl_table=11
                     /product="prohead core protein"
                     /protein_id="NP_049786.1"
                     /db_xref="GI:9632596"
                     /db_xref="GeneID:1258775"
     gene            104955..105764
                     /gene=22
                     /locus_tag="T4p174"
                     /db_xref="GeneID:1258775"
     CDS             105783..107348
                     /gene=23
                     /locus_tag="T4p175"
                     /note="major head protein is cleaved by gp21 protease;
                     gp23; structural virion protein; in bacteriophage T4 and
                     related viruses, the virion is composed of head and tail
                     components; capsid head is composed of gp24 pentamers,
                     surrounded by hexamers of the major capsid protein, gp23;
                     capsid head is assembled on an initiator complex of gp20;
                     the gp22-gp21 scaffold and the gp23 capsid protein are
                     assembled onto the initiator; after the scaffold is
                     completely surrounded by gp23 and gp24, the T4 prohead
                     protease, gp21, degrades the scaffold and cleaves most of
                     the other head proteins, including gp23 and gp24, creating
                     space in the cavity of the prohead"
                     /codon_start=1
                     /transl_table=11
                     /product="major capsid protein"
                     /protein_id="NP_049787.1"
                     /db_xref="GI:9632597"
                     /db_xref="GeneID:1258751"
     gene            105783..107348
                     /gene=23
                     /locus_tag="T4p175"
                     /db_xref="GeneID:1258751"
     CDS             complement(107398..108069)
                     /gene="segD"
                     /locus_tag="T4p176"
                     /gene_synonym="23.1"
                     /note="GIY-YIG family; site-specific DNA endonuclease"
                     /codon_start=1
                     /transl_table=11
                     /product="SegD homing endonuclease"
                     /protein_id="NP_049788.2"
                     /db_xref="GI:29366681; GeneID:1258554"
     CDS             complement(107398..108069)
                     /gene="segD"
                     /locus_tag="T4p176"
                     /gene_synonym="23.1"
                     /note="site-specific DNA endonuclease; GIY-YIG family"
                     /codon_start=1
                     /transl_table=11
                     /product="SegD homing endonuclease"
                     /protein_id="NP_049788.2"
                     /db_xref="GI:29366681"
                     /db_xref="GeneID:1258554"
     gene            complement(107398..108069)
                     /gene="segD"
                     /locus_tag="T4p176"
                     /gene_synonym="23.1"
                     /db_xref="GeneID:1258554"
     CDS             108160..109443
                     /gene=24
                     /locus_tag="T4p177"
                     /gene_synonym="os"
                     /note="after the scaffold is completely surrounded by
                     gp23and gp24, the T4 prohead protease, gp21, degrades
                     thescaffold and cleaves most of the other head
                     proteins,including gp23 and gp24, creating space in the
                     cavity ofthe prohead; capsid head is assembled on an
                     initiatorcomplex of gp20; capsid head is composed of
                     gp24pentamers, surrounded by hexamers of the major
                     capsidprotein, gp23; gp24; in bacteriophage T4 and
                     relatedviruses, the virion is composed of head and
                     tailcomponents; os; pentameric vertex protein, cleaved
                     bygp21; structural virion protein; the gp22-gp21
                     scaffoldand the gp23 capsid protein are assembled onto
                     theinitiator"
                     /codon_start=1
                     /transl_table=11
                     /product="capsid vertex protein"
                     /protein_id="NP_049789.1"
                     /db_xref="GI:9632598; GeneID:1258587"
     CDS             108160..109443
                     /gene=24
                     /locus_tag="T4p177"
                     /gene_synonym="os"
                     /note="pentameric vertex protein, cleaved by gp21; gp24;
                     os; structural virion protein; in bacteriophage T4 and
                     related viruses, the virion is composed of head and tail
                     components; capsid head is composed of gp24 pentamers,
                     surrounded by hexamers of the major capsid protein, gp23;
                     capsid head is assembled on an initiator complex of gp20;
                     the gp22-gp21 scaffold and the gp23 capsid protein are
                     assembled onto the initiator; after the scaffold is
                     completely surrounded by gp23 and gp24, the T4 prohead
                     protease, gp21, degrades the scaffold and cleaves most of
                     the other head proteins, including gp23 and gp24, creating
                     space in the cavity of the prohead"
                     /codon_start=1
                     /transl_table=11
                     /product="capsid vertex protein"
                     /protein_id="NP_049789.1"
                     /db_xref="GI:9632598"
                     /db_xref="GeneID:1258587"
     gene            108160..109443
                     /gene=24
                     /locus_tag="T4p177"
                     /gene_synonym="os"
                     /db_xref="GeneID:1258587"
     CDS             complement(109473..110477)
                     /gene="rnlB"
                     /locus_tag="T4p178"
                     /gene_synonym="24.1"
                     /note="second RNA ligase of T4, related to RNA editing
                     enzymes"
                     /codon_start=1
                     /transl_table=11
                     /product="RnlB RNA ligase 2"
                     /protein_id="NP_049790.1"
                     /db_xref="GI:9632599"
                     /db_xref="GeneID:1258563"
     gene            complement(109473..110477)
                     /gene="rnlB"
                     /locus_tag="T4p178"
                     /gene_synonym="24.1"
                     /db_xref="GeneID:1258563"
     CDS             complement(110487..110765)
                     /gene="24.2"
                     /locus_tag="T4p179"
                     /codon_start=1
                     /transl_table=11
                     /product="gp24.2 conserved hypothetical protein"
                     /protein_id="NP_049791.1"
                     /db_xref="GI:9632600; GeneID:1258738"
     CDS             complement(110487..110765)
                     /gene="24.2"
                     /locus_tag="T4p179"
                     /codon_start=1
                     /transl_table=11
                     /product="gp24.2 conserved hypothetical protein"
                     /protein_id="NP_049791.1"
                     /db_xref="GI:9632600"
                     /db_xref="GeneID:1258738"
     gene            complement(110487..110765)
                     /gene="24.2"
                     /locus_tag="T4p179"
                     /db_xref="GeneID:1258738"
     CDS             complement(110752..110955)
                     /gene="24.3"
                     /locus_tag="T4p180"
                     /codon_start=1
                     /transl_table=11
                     /product="gp24.3 conserved hypothetical protein"
                     /protein_id="NP_049792.1"
                     /db_xref="GI:9632601"
                     /db_xref="GeneID:1258562"
     gene            complement(110752..110955)
                     /gene="24.3"
                     /locus_tag="T4p180"
                     /db_xref="GeneID:1258562"
     CDS             complement(111057..112598)
                     /gene="hoc"
                     /locus_tag="T4p181"
                     /gene_synonym="eph"
                     /note="highly immunogenic supplemental capsid protein at
                     the center of each capsomere"
                     /codon_start=1
                     /transl_table=11
                     /product="Hoc head outer capsid protein"
                     /protein_id="NP_049793.1"
                     /db_xref="GI:9632750"
                     /db_xref="GeneID:1258642"
     gene            complement(111057..112598)
                     /gene="hoc"
                     /locus_tag="T4p181"
                     /gene_synonym="eph"
                     /db_xref="GeneID:1258642"
     misc_feature    complement(111067..111103)
                     /note="Geneious type: CRISPR"
                     /standard_name="CRISPR guide 45"
     misc_feature    111084..111120
                     /note="Geneious type: CRISPR"
                     /standard_name="CRISPR guide 1"
     misc_feature    111107..111126
                     /standard_name="g16"
     misc_feature    111123..111159
                     /note="Geneious type: CRISPR"
                     /standard_name="CRISPR guide 2"
     misc_feature    111138..111174
                     /note="Geneious type: CRISPR"
                     /standard_name="CRISPR guide 3"
     misc_feature    111151..111187
                     /note="Geneious type: CRISPR"
                     /standard_name="CRISPR guide 4"
     misc_feature    111160..111196
                     /note="Geneious type: CRISPR"
                     /standard_name="CRISPR guide 5"
     misc_feature    111211..111247
                     /note="Geneious type: CRISPR"
                     /standard_name="CRISPR guide 6"
     misc_feature    111225..111261
                     /note="Geneious type: CRISPR"
                     /standard_name="CRISPR guide 7"
     misc_feature    111228..111264
                     /note="Geneious type: CRISPR"
                     /standard_name="CRISPR guide 8"
     misc_feature    111246..111282
                     /note="Geneious type: CRISPR"
                     /standard_name="CRISPR guide 9"
     misc_feature    complement(111262..111298)
                     /note="Geneious type: CRISPR"
                     /standard_name="CRISPR guide 44"
     misc_RNA        111271
                     /standard_name="point muation FML"
     misc_feature    complement(111271..111307)
                     /note="Geneious type: CRISPR"
                     /standard_name="CRISPR guide 43"
     misc_feature    111318..111354
                     /note="Geneious type: CRISPR"
                     /standard_name="CRISPR guide 10"
     misc_feature    111324..111360
                     /note="Geneious type: CRISPR"
                     /standard_name="CRISPR guide 11"
     misc_feature    111330..111366
                     /note="Geneious type: CRISPR"
                     /standard_name="CRISPR guide 12"
     misc_feature    111420..111456
                     /note="Geneious type: CRISPR"
                     /standard_name="CRISPR guide 13"
     misc_feature    111434..111470
                     /note="Geneious type: CRISPR"
                     /standard_name="CRISPR guide 14"
     misc_feature    complement(111453..111489)
                     /note="Geneious type: CRISPR"
                     /standard_name="CRISPR guide 42"
     misc_feature    complement(111456..111492)
                     /note="Geneious type: CRISPR"
                     /standard_name="CRISPR guide 41"
     misc_feature    111477..111513
                     /note="Geneious type: CRISPR"
                     /standard_name="CRISPR guide 15"
     misc_feature    111496..111532
                     /note="Geneious type: CRISPR"
                     /standard_name="CRISPR guide 16"
     misc_feature    111499..111535
                     /note="Geneious type: CRISPR"
                     /standard_name="CRISPR guide 17"
     misc_feature    111522..111558
                     /note="Geneious type: CRISPR"
                     /standard_name="CRISPR guide 18"
     misc_feature    111525..111561
                     /note="Geneious type: CRISPR"
                     /standard_name="CRISPR guide 19"
     misc_feature    complement(111528..111564)
                     /note="Geneious type: CRISPR"
                     /standard_name="CRISPR guide 40"
     misc_feature    complement(111541..111577)
                     /note="Geneious type: CRISPR"
                     /standard_name="CRISPR guide 39"
     misc_feature    complement(111552..111588)
                     /note="Geneious type: CRISPR"
                     /standard_name="CRISPR guide 38"
     misc_feature    111613..111649
                     /note="Geneious type: CRISPR"
                     /standard_name="CRISPR guide 20"
     misc_feature    complement(111618..111654)
                     /note="Geneious type: CRISPR"
                     /standard_name="CRISPR guide 37"
     misc_feature    111622..111658
                     /note="Geneious type: CRISPR"
                     /standard_name="CRISPR guide 21"
     misc_feature    111645..111681
                     /note="Geneious type: CRISPR"
                     /standard_name="CRISPR guide 22"
     misc_feature    111707..111743
                     /note="Geneious type: CRISPR"
                     /standard_name="CRISPR guide 23"
     misc_feature    complement(111738..111774)
                     /note="Geneious type: CRISPR"
                     /standard_name="CRISPR guide 36"
     misc_feature    111756..111792
                     /note="Geneious type: CRISPR"
                     /standard_name="CRISPR guide 24"
     misc_feature    complement(111786..111822)
                     /note="Geneious type: CRISPR"
                     /standard_name="CRISPR guide 35"
     misc_feature    complement(111808..111844)
                     /note="Geneious type: CRISPR"
                     /standard_name="CRISPR guide 34"
     misc_feature    111851..111887
                     /note="Geneious type: CRISPR"
                     /standard_name="CRISPR guide 25"
     misc_feature    complement(111930..111966)
                     /note="Geneious type: CRISPR"
                     /standard_name="CRISPR guide 33"
     misc_feature    111939..111975
                     /note="Geneious type: CRISPR"
                     /standard_name="CRISPR guide 26"
     misc_feature    111948..111984
                     /note="Geneious type: CRISPR"
                     /standard_name="CRISPR guide 27"
     misc_feature    111960..111996
                     /note="Geneious type: CRISPR"
                     /standard_name="CRISPR guide 28"
     misc_feature    complement(112021..112057)
                     /note="Geneious type: CRISPR"
                     /standard_name="CRISPR guide 32"
     misc_feature    112038..112074
                     /note="Geneious type: CRISPR"
                     /standard_name="CRISPR guide 29"
     misc_feature    112088..112124
                     /note="Geneious type: CRISPR"
                     /standard_name="CRISPR guide 30"
     misc_feature    112132..112151
                     /standard_name="g20"
     misc_feature    112134..112170
                     /note="Geneious type: CRISPR"
                     /standard_name="CRISPR guide 31"
     misc_feature    complement(<112185..112187)
                     /standard_name="hoc"
     misc_feature    complement(112188..112196)
                     /standard_name="linker"
     misc_feature    complement(112197..112576)
                     /standard_name="mSA"
     misc_feature    complement(112578..112595)
                     /standard_name="his tag"
     CDS             complement(112608..113288)
                     /gene="inh"
                     /locus_tag="T4p182"
                     /gene_synonym="hoc.1; lip"
                     /codon_start=1
                     /transl_table=11
                     /product="Inh inhibitor of prohead protease gp21"
                     /protein_id="NP_049794.1"
                     /db_xref="GI:9632753"
                     /db_xref="GeneID:1258560"
     gene            complement(112608..113288)
                     /gene="inh"
                     /locus_tag="T4p182"
                     /gene_synonym="hoc.1; lip"
                     /db_xref="GeneID:1258560"
     CDS             113338..113955
                     /gene="segE"
                     /locus_tag="T4p183"
                     /gene_synonym="hoc.2"
                     /note="GIY-YIG family; site-specific DNA endonuclease"
                     /codon_start=1
                     /transl_table=11
                     /product="SegE homing endonuclease"
                     /protein_id="NP_049795.1"
                     /db_xref="GI:9632827; GeneID:1258802"
     CDS             113338..113955
                     /gene="segE"
                     /locus_tag="T4p183"
                     /gene_synonym="hoc.2"
                     /note="site-specific DNA endonuclease; GIY-YIG family"
                     /codon_start=1
                     /transl_table=11
                     /product="SegE homing endonuclease"
                     /protein_id="NP_049795.1"
                     /db_xref="GI:9632827"
                     /db_xref="GeneID:1258802"
     gene            113338..113955
                     /gene="segE"
                     /locus_tag="T4p183"
                     /gene_synonym="hoc.2"
                     /db_xref="GeneID:1258802"
     misc_feature    113958..115722
                     /note="sequence discrepancies were found for this section
                     of the genome; entry BAT4INH was deemed more accurate than
                     entry PT4UVSWD, based on a personal communication with Ken
                     Kreuzer (3/19/90)"
     CDS             113958..115722
                     /gene="uvsW"
                     /locus_tag="T4p184"
                     /gene_synonym="dar"
                     /note="UV repair and recombination protein; dar; ATPase;
                     monomeric DNA-DNA, RNA-DNA helicase; functional homologue
                     of the E. coli RecG protein; recombination protein
                     implicated in replication fork regression and Holliday
                     junction branch migration"
                     /codon_start=1
                     /transl_table=11
                     /product="UvsW helicase"
                     /protein_id="NP_049796.1"
                     /db_xref="GI:9632837"
                     /db_xref="GeneID:1258733"
     gene            113958..115722
                     /gene="uvsW"
                     /locus_tag="T4p184"
                     /gene_synonym="dar"
                     /db_xref="GeneID:1258733"
     CDS             complement(115778..115945)
                     /gene="uvsY.-2"
                     /locus_tag="T4p185"
                     /gene_synonym="W.1"
                     /codon_start=1
                     /transl_table=11
                     /product="hypothetical protein"
                     /protein_id="NP_049797.1"
                     /db_xref="GI:9632694; GeneID:1258691"
     CDS             complement(115778..115945)
                     /gene="uvsY.-2"
                     /locus_tag="T4p185"
                     /gene_synonym="W.1"
                     /codon_start=1
                     /transl_table=11
                     /product="hypothetical protein"
                     /protein_id="NP_049797.1"
                     /db_xref="GI:9632694"
                     /db_xref="GeneID:1258691"
     gene            complement(115778..115945)
                     /gene="uvsY.-2"
                     /locus_tag="T4p185"
                     /gene_synonym="W.1"
                     /db_xref="GeneID:1258691"
     CDS             complement(115972..116196)
                     /gene="uvsY.-1"
                     /locus_tag="T4p186"
                     /gene_synonym="W.2"
                     /codon_start=1
                     /transl_table=11
                     /product="UvsY.-1 conserved hypothetical protein"
                     /protein_id="NP_049798.1"
                     /db_xref="GI:9632693; GeneID:1258728"
     CDS             complement(115972..116196)
                     /gene="uvsY.-1"
                     /locus_tag="T4p186"
                     /gene_synonym="W.2"
                     /codon_start=1
                     /transl_table=11
                     /product="UvsY.-1 conserved hypothetical protein"
                     /protein_id="NP_049798.1"
                     /db_xref="GI:9632693"
                     /db_xref="GeneID:1258728"
     gene            complement(115972..116196)
                     /gene="uvsY.-1"
                     /locus_tag="T4p186"
                     /gene_synonym="W.2"
                     /db_xref="GeneID:1258728"
     CDS             complement(116196..116609)
                     /gene="uvsY"
                     /locus_tag="T4p187"
                     /gene_synonym="fdsB"
                     /note="facilitates UvsX and inhibitor of EndoVII;
                     recombination protein"
                     /codon_start=1
                     /transl_table=11
                     /product="UvsY recombination, repair and ssDNA binding
                     protein"
                     /protein_id="NP_049799.2"
                     /db_xref="GI:9998940; GeneID:1258547"
     CDS             complement(116196..116609)
                     /gene="uvsY"
                     /locus_tag="T4p187"
                     /gene_synonym="fdsB"
                     /note="recombination protein; facilitates UvsX and
                     inhibitor of EndoVII"
                     /codon_start=1
                     /transl_table=11
                     /product="UvsY recombination, repair and ssDNA binding
                     protein"
                     /protein_id="NP_049799.2"
                     /db_xref="GI:9998940"
                     /db_xref="GeneID:1258547"
     gene            complement(116196..116609)
                     /gene="uvsY"
                     /locus_tag="T4p187"
                     /gene_synonym="fdsB"
                     /db_xref="GeneID:1258547"
     rep_origin      116603
     CDS             complement(116686..117084)
                     /gene=25
                     /locus_tag="T4p188"
                     /note="15k lysozyme; distantly related to baseplate wedge
                     subunit gpW in P2-like phages; gp25; gp25 is a baseplate
                     wedge subunit required for tail formation; has lysozyme
                     activity; in bacteriophage T4 and related viruses, the
                     virion is composed of head and tail components; structural
                     virion protein; the capsid tail consists of a contractile
                     outer sheath, a inner tube, and a baseplate"
                     /codon_start=1
                     /transl_table=11
                     /product="baseplate wedge subunit"
                     /protein_id="NP_049800.1"
                     /db_xref="GI:9632602; GeneID:1258633"
     CDS             complement(116686..117084)
                     /gene=25
                     /locus_tag="T4p188"
                     /note="gp25; 15k lysozyme; structural virion protein; in
                     bacteriophage T4 and related viruses, the virion is
                     composed of head and tail components; the capsid tail
                     consists of a contractile outer sheath, a inner tube, and
                     a baseplate; gp25 is a baseplate wedge subunit required
                     for tail formation; has lysozyme activity; distantly
                     related to baseplate wedge subunit gpW in P2-like phages"
                     /codon_start=1
                     /transl_table=11
                     /product="baseplate wedge subunit"
                     /protein_id="NP_049800.1"
                     /db_xref="GI:9632602"
                     /db_xref="GeneID:1258633"
     gene            complement(116686..117084)
                     /gene=25
                     /locus_tag="T4p188"
                     /db_xref="GeneID:1258633"
     CDS             complement(117084..117710)
                     /gene=26
                     /locus_tag="T4p189"
                     /codon_start=1
                     /transl_table=11
                     /product="gp26 baseplate hub subunit"
                     /protein_id="NP_049801.1"
                     /db_xref="GI:9632603; GeneID:1258552"
     CDS             complement(117084..117710)
                     /gene=26
                     /locus_tag="T4p189"
                     /codon_start=1
                     /transl_table=11
                     /product="gp26 baseplate hub subunit"
                     /protein_id="NP_049801.1"
                     /db_xref="GI:9632603"
                     /db_xref="GeneID:1258552"
     CDS             complement(117084..117371)
                     /gene="26'"
                     /locus_tag="T4p190"
                     /codon_start=1
                     /transl_table=11
                     /product="gp26' internal in-frame translation initiation"
                     /protein_id="NP_813811.1"
                     /db_xref="GI:29366682; GeneID:1258644"
     CDS             complement(117084..117371)
                     /gene="26'"
                     /locus_tag="T4p190"
                     /codon_start=1
                     /transl_table=11
                     /product="gp26' internal in-frame translation initiation"
                     /protein_id="NP_813811.1"
                     /db_xref="GI:29366682"
                     /db_xref="GeneID:1258644"
     gene            complement(117084..117710)
                     /gene=26
                     /locus_tag="T4p189"
                     /db_xref="GeneID:1258552"
     gene            complement(117084..117371)
                     /gene="26'"
                     /locus_tag="T4p190"
                     /db_xref="GeneID:1258644"
     CDS             117761..118510
                     /gene=51
                     /locus_tag="T4p191"
                     /note="gp51; chaperone; in bacteriophage T4 and related
                     viruses, the virion is composed of head and tail
                     components; the capsid tail consists of a contractile
                     outer sheath, a inner tube, and a baseplate; the baseplate
                     consists of a hub surrounded by six wedges; gp51 catalyzes
                     assembly of the hub"
                     /codon_start=1
                     /transl_table=11
                     /product="baseplate hub assembly protein"
                     /protein_id="NP_049802.1"
                     /db_xref="GI:9632655"
                     /db_xref="GeneID:1258640"
     gene            117761..118510
                     /gene=51
                     /locus_tag="T4p191"
                     /db_xref="GeneID:1258640"
     CDS             118510..119685
                     /gene=27
                     /locus_tag="T4p192"
                     /note="gp27; gp27 is a component of the hub; in
                     bacteriophage T4 and related viruses, the virion is
                     composed of head and tail components; structural virion
                     protein; the baseplate consists of a hub surrounded by six
                     wedges; the capsid tail consists of a contractile outer
                     sheath, a inner tube, and a baseplate"
                     /codon_start=1
                     /transl_table=11
                     /product="baseplate hub subunit"
                     /protein_id="NP_049803.1"
                     /db_xref="GI:9632604; GeneID:1258643"
     CDS             118510..119685
                     /gene=27
                     /locus_tag="T4p192"
                     /note="gp27; structural virion protein; in bacteriophage
                     T4 and related viruses, the virion is composed of head and
                     tail components; the capsid tail consists of a contractile
                     outer sheath, a inner tube, and a baseplate; the baseplate
                     consists of a hub surrounded by six wedges; gp27 is a
                     component of the hub"
                     /codon_start=1
                     /transl_table=11
                     /product="baseplate hub subunit"
                     /protein_id="NP_049803.1"
                     /db_xref="GI:9632604"
                     /db_xref="GeneID:1258643"
     gene            118510..119685
                     /gene=27
                     /locus_tag="T4p192"
                     /db_xref="GeneID:1258643"
     CDS             119630..120163
                     /gene=28
                     /locus_tag="T4p193"
                     /note="N-terminal amino acid sequence determined for the
                     gp28 hub subunit by F. Arisaka et al., Department of
                     Molecular and Cellular Assembly, Tokyo Institute of
                     Technology, Yokohama 226-8501, Japan; Unpublished
                     observation"
                     /codon_start=1
                     /transl_table=11
                     /product="gp28 baseplate hub distal subunit"
                     /protein_id="NP_049804.2"
                     /db_xref="GI:29366683; GeneID:1258697"
     CDS             119630..120163
                     /gene=28
                     /locus_tag="T4p193"
                     /note="N-terminal amino acid sequence determined for the
                     gp28 hub subunit by F. Arisaka et al., Department of
                     Molecular and Cellular Assembly, Tokyo Institute of
                     Technology, Yokohama 226-8501, Japan; Unpublished
                     observation"
                     /codon_start=1
                     /transl_table=11
                     /product="gp28 baseplate hub distal subunit"
                     /protein_id="NP_049804.2"
                     /db_xref="GI:29366683"
                     /db_xref="GeneID:1258697"
     gene            119630..120163
                     /gene=28
                     /locus_tag="T4p193"
                     /db_xref="GeneID:1258697"
     CDS             120160..121932
                     /gene=29
                     /locus_tag="T4p194"
                     /codon_start=1
                     /transl_table=11
                     /product="gp29 baseplate hub subunit, tail length
                     determinator"
                     /protein_id="NP_049805.1"
                     /db_xref="GI:9632606"
                     /db_xref="GeneID:1258641"
     gene            120160..121932
                     /gene=29
                     /locus_tag="T4p194"
                     /db_xref="GeneID:1258641"
     CDS             121941..123035
                     /gene=48
                     /locus_tag="T4p195"
                     /note="gp48; gp48 and gp54 create a platform on top of
                     thehub that initiates oligomerization of gp19 subunits
                     intothe tail tube; in bacteriophage T4 and related
                     viruses,the virion is composed of head and tail
                     components;structural virion protein; tail tube accessory
                     protein;the baseplate consists of a hub surrounded by six
                     wedges;the capsid tail consists of a contractile outer
                     sheath, ainner tube, and a baseplate"
                     /codon_start=1
                     /transl_table=11
                     /product="baseplate subunit"
                     /protein_id="NP_049806.1"
                     /db_xref="GI:9632645; GeneID:1258551"
     CDS             121941..123035
                     /gene=48
                     /locus_tag="T4p195"
                     /note="tail tube accessory protein; gp48; structural
                     virion protein; in bacteriophage T4 and related viruses,
                     the virion is composed of head and tail components; the
                     capsid tail consists of a contractile outer sheath, a
                     inner tube, and a baseplate; the baseplate consists of a
                     hub surrounded by six wedges; gp48 and gp54 create a
                     platform on top of the hub that initiates oligomerization
                     of gp19 subunits into the tail tube"
                     /codon_start=1
                     /transl_table=11
                     /product="baseplate subunit"
                     /protein_id="NP_049806.1"
                     /db_xref="GI:9632645"
                     /db_xref="GeneID:1258551"
     gene            121941..123035
                     /gene=48
                     /locus_tag="T4p195"
                     /db_xref="GeneID:1258551"
     CDS             123035..124000
                     /gene=54
                     /locus_tag="T4p196"
                     /note="gp54; structural virion protein; in bacteriophage
                     T4 and related viruses, the virion is composed of head and
                     tail components; the capsid tail consists of a contractile
                     outer sheath, a inner tube, and a baseplate; gp48 and gp54
                     create a platform on top of the hub that initiates
                     oligomerization of gp19 subunits into the tail tube"
                     /codon_start=1
                     /transl_table=11
                     /product="baseplate subunit"
                     /protein_id="NP_049807.1"
                     /db_xref="GI:9632659"
                     /db_xref="GeneID:1258631"
     gene            123035..124000
                     /gene=54
                     /locus_tag="T4p196"
                     /db_xref="GeneID:1258631"
     CDS             complement(124029..124319)
                     /gene="alt.-3"
                     /locus_tag="T4p197"
                     /codon_start=1
                     /transl_table=11
                     /product="Alt.-3 conserved hypothetical protein"
                     /protein_id="NP_049808.1"
                     /db_xref="GI:9632705; GeneID:1258565"
     CDS             complement(124029..124319)
                     /gene="alt.-3"
                     /locus_tag="T4p197"
                     /codon_start=1
                     /transl_table=11
                     /product="Alt.-3 conserved hypothetical protein"
                     /protein_id="NP_049808.1"
                     /db_xref="GI:9632705"
                     /db_xref="GeneID:1258565"
     gene            complement(124029..124319)
                     /gene="alt.-3"
                     /locus_tag="T4p197"
                     /db_xref="GeneID:1258565"
     CDS             complement(124352..124555)
                     /gene="alt.-2"
                     /locus_tag="T4p198"
                     /note="alt.-1 and alt.-2 together reflect an old
                     duplication of the first part of gene alt, into which a
                     stop codon and new start have been inserted, function
                     unknown"
                     /codon_start=1
                     /transl_table=11
                     /product="Alt.-2 hypothetical protein"
                     /protein_id="NP_049809.1"
                     /db_xref="GI:9632704; GeneID:1258689"
     CDS             complement(124352..124555)
                     /gene="alt.-2"
                     /locus_tag="T4p198"
                     /note="alt.-1 and alt.-2 together reflect an old
                     duplication of the first part of gene alt, into which a
                     stop codon and new start have been inserted, function
                     unknown"
                     /codon_start=1
                     /transl_table=11
                     /product="Alt.-2 hypothetical protein"
                     /protein_id="NP_049809.1"
                     /db_xref="GI:9632704"
                     /db_xref="GeneID:1258689"
     gene            complement(124352..124555)
                     /gene="alt.-2"
                     /locus_tag="T4p198"
                     /db_xref="GeneID:1258689"
     CDS             complement(124552..124737)
                     /gene="alt.-1"
                     /locus_tag="T4p199"
                     /gene_synonym="54.1"
                     /note="alt.-1 and alt.-2 together appear to be a
                     duplication of the first part of gene alt, into which a
                     stop codon and new start have been inserted; function
                     unknown"
                     /codon_start=1
                     /transl_table=11
                     /product="Alt.-1 hypothetical protein"
                     /protein_id="NP_049810.1"
                     /db_xref="GI:9632703"
                     /db_xref="GeneID:1258764"
     gene            complement(124552..124737)
                     /gene="alt.-1"
                     /locus_tag="T4p199"
                     /gene_synonym="54.1"
                     /db_xref="GeneID:1258764"
     CDS             complement(124741..126789)
                     /gene="alt"
                     /locus_tag="T4p200"
                     /note="Alt; efficiently ADP-ribosylates alpha subunit of
                     host RNA polymerase, which is thought to enhance
                     transcription from T4 early promoters; gpAlt;
                     mono-ADP-ribosyltransferase that targets arginine
                     residues; present in T4 capsid and enters the host with
                     the infecting DNA"
                     /codon_start=1
                     /transl_table=11
                     /product="ADP-ribosyltransferase"
                     /protein_id="NP_049811.1"
                     /db_xref="GI:9632702; GeneID:1258760"
     CDS             complement(124741..126789)
                     /gene="alt"
                     /locus_tag="T4p200"
                     /note="Alt; gpAlt; present in T4 capsid and enters the
                     host with the infecting DNA; mono-ADP-ribosyltransferase
                     that targets arginine residues; efficiently
                     ADP-ribosylates alpha subunit of host RNA polymerase,
                     which is thought to enhance transcription from T4 early
                     promoters"
                     /codon_start=1
                     /transl_table=11
                     /product="ADP-ribosyltransferase"
                     /protein_id="NP_049811.1"
                     /db_xref="GI:9632702"
                     /db_xref="GeneID:1258760"
     gene            complement(124741..126789)
                     /gene="alt"
                     /locus_tag="T4p200"
                     /db_xref="GeneID:1258760"
     CDS             complement(126847..127035)
                     /gene="alt.1"
                     /locus_tag="T4p201"
                     /codon_start=1
                     /transl_table=11
                     /product="Alt.1 conserved hypothetical protein"
                     /protein_id="NP_049812.1"
                     /db_xref="GI:9632706; GeneID:1258682"
     CDS             complement(126847..127035)
                     /gene="alt.1"
                     /locus_tag="T4p201"
                     /codon_start=1
                     /transl_table=11
                     /product="Alt.1 conserved hypothetical protein"
                     /protein_id="NP_049812.1"
                     /db_xref="GI:9632706"
                     /db_xref="GeneID:1258682"
     gene            complement(126847..127035)
                     /gene="alt.1"
                     /locus_tag="T4p201"
                     /db_xref="GeneID:1258682"
     CDS             complement(127032..128495)
                     /gene=30
                     /locus_tag="T4p202"
                     /gene_synonym="lig"
                     /note="ATP-dependent DNA ligase; catalyzes formation of a
                     phosphodiester bond between juxtaposed 5' phosphate and 3'
                     hydroxyl termini in duplex DNA or RNA; gp30; joins blunt
                     and cohesive ends and repairs single stranded nicks in
                     duplex DNA, RNA or DNA/RNA hybrids; lig; necessary during
                     T4 replication to ligate individual lagging strand DNA
                     synthesis fragments into a continuous polymer"
                     /codon_start=1
                     /transl_table=11
                     /product="DNA ligase"
                     /protein_id="NP_049813.1"
                     /db_xref="GI:9632609; GeneID:1258680"
     CDS             complement(127032..128495)
                     /gene=30
                     /locus_tag="T4p202"
                     /gene_synonym="lig"
                     /note="ATP-dependent DNA ligase; gp30; lig; ATP-dependent
                     DNA ligase; catalyzes formation of a phosphodiester bond
                     between juxtaposed 5' phosphate and 3' hydroxyl termini in
                     duplex DNA or RNA; joins blunt and cohesive ends and
                     repairs single stranded nicks in duplex DNA, RNA or
                     DNA/RNA hybrids; necessary during T4 replication to ligate
                     individual lagging strand DNA synthesis fragments into a
                     continuous polymer"
                     /codon_start=1
                     /transl_table=11
                     /product="DNA ligase"
                     /protein_id="NP_049813.1"
                     /db_xref="GI:9632609"
                     /db_xref="GeneID:1258680"
     gene            complement(127032..128495)
                     /gene=30
                     /locus_tag="T4p202"
                     /gene_synonym="lig"
                     /db_xref="GeneID:1258680"
     CDS             complement(128492..128761)
                     /gene="30.1"
                     /locus_tag="T4p203"
                     /codon_start=1
                     /transl_table=11
                     /product="gp30.1 conserved hypothetical protein"
                     /protein_id="NP_049814.1"
                     /db_xref="GI:9632610; GeneID:1258603"
     CDS             complement(128492..128761)
                     /gene="30.1"
                     /locus_tag="T4p203"
                     /codon_start=1
                     /transl_table=11
                     /product="gp30.1 conserved hypothetical protein"
                     /protein_id="NP_049814.1"
                     /db_xref="GI:9632610"
                     /db_xref="GeneID:1258603"
     gene            complement(128492..128761)
                     /gene="30.1"
                     /locus_tag="T4p203"
                     /db_xref="GeneID:1258603"
     CDS             complement(128761..129597)
                     /gene="30.2"
                     /locus_tag="T4p204"
                     /codon_start=1
                     /transl_table=11
                     /product="hypothetical protein"
                     /protein_id="NP_049815.1"
                     /db_xref="GI:9632611; GeneID:1258676"
     CDS             complement(128761..129597)
                     /gene="30.2"
                     /locus_tag="T4p204"
                     /codon_start=1
                     /transl_table=11
                     /product="hypothetical protein"
                     /protein_id="NP_049815.1"
                     /db_xref="GI:9632611"
                     /db_xref="GeneID:1258676"
     gene            complement(128761..129597)
                     /gene="30.2"
                     /locus_tag="T4p204"
                     /db_xref="GeneID:1258676"
     CDS             complement(129594..130052)
                     /gene="30.3"
                     /locus_tag="T4p205"
                     /codon_start=1
                     /transl_table=11
                     /product="hypothetical protein"
                     /protein_id="NP_049816.1"
                     /db_xref="GI:9632612; GeneID:1258574"
     CDS             complement(129594..130052)
                     /gene="30.3"
                     /locus_tag="T4p205"
                     /codon_start=1
                     /transl_table=11
                     /product="hypothetical protein"
                     /protein_id="NP_049816.1"
                     /db_xref="GI:9632612"
                     /db_xref="GeneID:1258574"
     gene            complement(129594..130052)
                     /gene="30.3"
                     /locus_tag="T4p205"
                     /db_xref="GeneID:1258574"
     CDS             complement(129689..129916)
                     /gene="30.3'"
                     /locus_tag="T4p206"
                     /note="internal translation, in a different reading
                     frame,within gene 30.3"
                     /codon_start=1
                     /transl_table=11
                     /product="gp30.3' hypothetical protein"
                     /protein_id="NP_049817.1"
                     /db_xref="GI:9632613; GeneID:1258625"
     CDS             complement(129689..129916)
                     /gene="30.3'"
                     /locus_tag="T4p206"
                     /note="internal translation, in a different reading
                     frame,within gene 30.3"
                     /codon_start=1
                     /transl_table=11
                     /product="gp30.3' hypothetical protein"
                     /protein_id="NP_049817.1"
                     /db_xref="GI:9632613"
                     /db_xref="GeneID:1258625"
     gene            complement(129689..129916)
                     /gene="30.3'"
                     /locus_tag="T4p206"
                     /db_xref="GeneID:1258625"
     CDS             complement(130045..130251)
                     /gene="30.4"
                     /locus_tag="T4p207"
                     /codon_start=1
                     /transl_table=11
                     /product="gp30.4 conserved hypothetical protein"
                     /protein_id="NP_049818.1"
                     /db_xref="GI:9632614"
                     /db_xref="GeneID:1258714"
     gene            complement(130045..130251)
                     /gene="30.4"
                     /locus_tag="T4p207"
                     /db_xref="GeneID:1258714"
     CDS             complement(130248..130445)
                     /gene="30.5"
                     /locus_tag="T4p208"
                     /codon_start=1
                     /transl_table=11
                     /product="gp30.5 hypothetical protein"
                     /protein_id="NP_049819.1"
                     /db_xref="GI:9632615; GeneID:1258766"
     CDS             complement(130248..130445)
                     /gene="30.5"
                     /locus_tag="T4p208"
                     /codon_start=1
                     /transl_table=11
                     /product="gp30.5 hypothetical protein"
                     /protein_id="NP_049819.1"
                     /db_xref="GI:9632615"
                     /db_xref="GeneID:1258766"
     gene            complement(130248..130445)
                     /gene="30.5"
                     /locus_tag="T4p208"
                     /db_xref="GeneID:1258766"
     CDS             complement(130445..130732)
                     /gene="30.6"
                     /locus_tag="T4p209"
                     /codon_start=1
                     /transl_table=11
                     /product="gp30.6 conserved hypothetical protein"
                     /protein_id="NP_049820.1"
                     /db_xref="GI:9632616; GeneID:1258670"
     CDS             complement(130445..130732)
                     /gene="30.6"
                     /locus_tag="T4p209"
                     /codon_start=1
                     /transl_table=11
                     /product="gp30.6 conserved hypothetical protein"
                     /protein_id="NP_049820.1"
                     /db_xref="GI:9632616"
                     /db_xref="GeneID:1258670"
     gene            complement(130445..130732)
                     /gene="30.6"
                     /locus_tag="T4p209"
                     /db_xref="GeneID:1258670"
     CDS             complement(130774..131139)
                     /gene="30.7"
                     /locus_tag="T4p210"
                     /codon_start=1
                     /transl_table=11
                     /product="gp30.7 conserved hypothetical protein"
                     /protein_id="NP_049821.1"
                     /db_xref="GI:9632617; GeneID:1258645"
     CDS             complement(130774..131139)
                     /gene="30.7"
                     /locus_tag="T4p210"
                     /codon_start=1
                     /transl_table=11
                     /product="gp30.7 conserved hypothetical protein"
                     /protein_id="NP_049821.1"
                     /db_xref="GI:9632617"
                     /db_xref="GeneID:1258645"
     gene            complement(130774..131139)
                     /gene="30.7"
                     /locus_tag="T4p210"
                     /db_xref="GeneID:1258645"
     CDS             complement(131208..131540)
                     /gene="30.8"
                     /locus_tag="T4p211"
                     /gene_synonym="31.-3"
                     /codon_start=1
                     /transl_table=11
                     /product="gp30.8 conserved hypothetical protein"
                     /protein_id="NP_049822.1"
                     /db_xref="GI:9632618; GeneID:1258743"
     CDS             complement(131208..131540)
                     /gene="30.8"
                     /locus_tag="T4p211"
                     /gene_synonym="31.-3"
                     /codon_start=1
                     /transl_table=11
                     /product="gp30.8 conserved hypothetical protein"
                     /protein_id="NP_049822.1"
                     /db_xref="GI:9632618"
                     /db_xref="GeneID:1258743"
     gene            complement(131208..131540)
                     /gene="30.8"
                     /locus_tag="T4p211"
                     /gene_synonym="31.-3"
                     /db_xref="GeneID:1258743"
     CDS             complement(131651..131827)
                     /gene="30.9"
                     /locus_tag="T4p212"
                     /gene_synonym="31.-2"
                     /codon_start=1
                     /transl_table=11
                     /product="gp30.9 conserved hypothetical protein"
                     /protein_id="NP_049823.1"
                     /db_xref="GI:9632619; GeneID:1258718"
     CDS             complement(131651..131827)
                     /gene="30.9"
                     /locus_tag="T4p212"
                     /gene_synonym="31.-2"
                     /codon_start=1
                     /transl_table=11
                     /product="gp30.9 conserved hypothetical protein"
                     /protein_id="NP_049823.1"
                     /db_xref="GI:9632619"
                     /db_xref="GeneID:1258718"
     gene            complement(131651..131827)
                     /gene="30.9"
                     /locus_tag="T4p212"
                     /gene_synonym="31.-2"
                     /db_xref="GeneID:1258718"
     CDS             complement(132072..132320)
                     /gene="rIII"
                     /locus_tag="T4p213"
                     /gene_synonym="31.-1"
                     /codon_start=1
                     /transl_table=11
                     /product="rIII lysis inhibition accessory protein, rapid
                     lysis phenotype"
                     /protein_id="NP_049824.1"
                     /db_xref="GI:9632819; GeneID:1258761"
     CDS             complement(132072..132320)
                     /gene="rIII"
                     /locus_tag="T4p213"
                     /gene_synonym="31.-1"
                     /codon_start=1
                     /transl_table=11
                     /product="rIII lysis inhibition accessory protein, rapid
                     lysis phenotype"
                     /protein_id="NP_049824.1"
                     /db_xref="GI:9632819"
                     /db_xref="GeneID:1258761"
     gene            complement(132072..132320)
                     /gene="rIII"
                     /locus_tag="T4p213"
                     /gene_synonym="31.-1"
                     /db_xref="GeneID:1258761"
     CDS             complement(132468..132803)
                     /gene=31
                     /locus_tag="T4p214"
                     /note="replaces GroES as cochaperone with GroEL for head
                     (gp23) assembly and also affects topoisomerase"
                     /codon_start=1
                     /transl_table=11
                     /product="gp31 head assembly cochaperone with GroEL"
                     /protein_id="NP_049825.1"
                     /db_xref="GI:9632620; GeneID:1258757"
     CDS             complement(132468..132803)
                     /gene=31
                     /locus_tag="T4p214"
                     /note="replaces GroES as cochaperone with GroEL for head
                     (gp23) assembly and also affects topoisomerase"
                     /codon_start=1
                     /transl_table=11
                     /product="gp31 head assembly cochaperone with GroEL"
                     /protein_id="NP_049825.1"
                     /db_xref="GI:9632620"
                     /db_xref="GeneID:1258757"
     gene            complement(132468..132803)
                     /gene=31
                     /locus_tag="T4p214"
                     /db_xref="GeneID:1258757"
     CDS             complement(132860..133168)
                     /gene="31.1"
                     /locus_tag="T4p215"
                     /codon_start=1
                     /transl_table=11
                     /product="gp31.1 conserved hypothetical protein"
                     /protein_id="NP_049826.1"
                     /db_xref="GI:9632621; GeneID:1258664"
     CDS             complement(132860..133168)
                     /gene="31.1"
                     /locus_tag="T4p215"
                     /codon_start=1
                     /transl_table=11
                     /product="gp31.1 conserved hypothetical protein"
                     /protein_id="NP_049826.1"
                     /db_xref="GI:9632621"
                     /db_xref="GeneID:1258664"
     gene            complement(132860..133168)
                     /gene="31.1"
                     /locus_tag="T4p215"
                     /db_xref="GeneID:1258664"
     CDS             complement(133169..133405)
                     /gene="31.2"
                     /locus_tag="T4p216"
                     /codon_start=1
                     /transl_table=11
                     /product="gp31.2 hypothetical protein"
                     /protein_id="NP_049827.1"
                     /db_xref="GI:9632622; GeneID:1258801"
     CDS             complement(133169..133405)
                     /gene="31.2"
                     /locus_tag="T4p216"
                     /codon_start=1
                     /transl_table=11
                     /product="gp31.2 hypothetical protein"
                     /protein_id="NP_049827.1"
                     /db_xref="GI:9632622"
                     /db_xref="GeneID:1258801"
     gene            complement(133169..133405)
                     /gene="31.2"
                     /locus_tag="T4p216"
                     /db_xref="GeneID:1258801"
     CDS             complement(133405..133986)
                     /gene="cd"
                     /locus_tag="T4p217"
                     /note="allosteric enzyme activated by HM-dCTP and dCTP
                     fordUMP synthesis; dCMP deaminase; dCMPdeaminase converts
                     deoxycytidine 5'-monophosphate (dCMP)to deoxyuridine
                     5'-monophosphate; part of the T4 enzymepathway that takes
                     nucleoside diphosphates (NDPs) anddeoxynucleoside
                     monophosphates (dNMPs) from host DNAbreakdown and converts
                     them into deoxynucleosidetriphosphates (dNTPs) used in
                     viral DNA replication"
                     /codon_start=1
                     /transl_table=11
                     /product="deoxycytidylate deaminase"
                     /protein_id="NP_049828.1"
                     /db_xref="GI:9632715; GeneID:1258669"
     CDS             complement(133405..133986)
                     /gene="cd"
                     /locus_tag="T4p217"
                     /note="allosteric enzyme activated by HM-dCTP and dCTP
                     fordUMP synthesis; dCMP deaminase; part of the T4
                     enzymepathway that takes nucleoside diphosphates (NDPs)
                     anddeoxynucleoside monophosphates (dNMPs) from host
                     DNAbreakdown and converts them into
                     deoxynucleosidetriphosphates (dNTPs) used in viral DNA
                     replication; dCMPdeaminase converts deoxycytidine
                     5'-monophosphate (dCMP)to deoxyuridine 5'-monophosphate"
                     /codon_start=1
                     /transl_table=11
                     /product="deoxycytidylate deaminase"
                     /protein_id="NP_049828.1"
                     /db_xref="GI:9632715"
                     /db_xref="GeneID:1258669"
     gene            complement(133405..133986)
                     /gene="cd"
                     /locus_tag="T4p217"
                     /db_xref="GeneID:1258669"
     CDS             complement(133983..134321)
                     /gene="cd.1"
                     /locus_tag="T4p218"
                     /codon_start=1
                     /transl_table=11
                     /product="Cd.1 hypothetical protein"
                     /protein_id="NP_049829.1"
                     /db_xref="GI:9632716; GeneID:1258687"
     CDS             complement(133983..134321)
                     /gene="cd.1"
                     /locus_tag="T4p218"
                     /codon_start=1
                     /transl_table=11
                     /product="Cd.1 hypothetical protein"
                     /protein_id="NP_049829.1"
                     /db_xref="GI:9632716"
                     /db_xref="GeneID:1258687"
     gene            complement(133983..134321)
                     /gene="cd.1"
                     /locus_tag="T4p218"
                     /db_xref="GeneID:1258687"
     CDS             complement(134318..134547)
                     /gene="cd.2"
                     /locus_tag="T4p219"
                     /codon_start=1
                     /transl_table=11
                     /product="Cd.2 conserved hypothetical protein"
                     /protein_id="NP_049830.1"
                     /db_xref="GI:9632717"
                     /db_xref="GeneID:1258734"
     gene            complement(134318..134547)
                     /gene="cd.2"
                     /locus_tag="T4p219"
                     /db_xref="GeneID:1258734"
     misc_feature    134586..134599
                     /note="corrects the early promoter Pe133295 between cd.2
                     and cd.3; inverted complement of previously reported
                     sequence"
     misc_feature    134586..134599
                     /note="inverted complement of previously reported
                     sequence; corrects the early promoter Pe133295 between
                     cd.2 and cd.3"
     CDS             complement(134620..134895)
                     /gene="cd.3"
                     /locus_tag="T4p220"
                     /codon_start=1
                     /transl_table=11
                     /product="Cd.3 conserved hypothetical protein"
                     /protein_id="NP_049831.1"
                     /db_xref="GI:9632718; GeneID:1258599"
     CDS             complement(134620..134895)
                     /gene="cd.3"
                     /locus_tag="T4p220"
                     /codon_start=1
                     /transl_table=11
                     /product="Cd.3 conserved hypothetical protein"
                     /protein_id="NP_049831.1"
                     /db_xref="GI:9632718"
                     /db_xref="GeneID:1258599"
     gene            complement(134620..134895)
                     /gene="cd.3"
                     /locus_tag="T4p220"
                     /db_xref="GeneID:1258599"
     CDS             complement(134898..135098)
                     /gene="cd.4"
                     /locus_tag="T4p221"
                     /codon_start=1
                     /transl_table=11
                     /product="Cd.4 conserved hypothetical protein"
                     /protein_id="NP_049832.1"
                     /db_xref="GI:9632719; GeneID:1258735"
     CDS             complement(134898..135098)
                     /gene="cd.4"
                     /locus_tag="T4p221"
                     /codon_start=1
                     /transl_table=11
                     /product="Cd.4 conserved hypothetical protein"
                     /protein_id="NP_049832.1"
                     /db_xref="GI:9632719"
                     /db_xref="GeneID:1258735"
     gene            complement(134898..135098)
                     /gene="cd.4"
                     /locus_tag="T4p221"
                     /db_xref="GeneID:1258735"
     CDS             complement(135091..135318)
                     /gene="cd.5"
                     /locus_tag="T4p222"
                     /codon_start=1
                     /transl_table=11
                     /product="Cd.5 hypothetical protein"
                     /protein_id="NP_049833.1"
                     /db_xref="GI:9632720; GeneID:1258708"
     CDS             complement(135091..135318)
                     /gene="cd.5"
                     /locus_tag="T4p222"
                     /codon_start=1
                     /transl_table=11
                     /product="Cd.5 hypothetical protein"
                     /protein_id="NP_049833.1"
                     /db_xref="GI:9632720"
                     /db_xref="GeneID:1258708"
     gene            complement(135091..135318)
                     /gene="cd.5"
                     /locus_tag="T4p222"
                     /db_xref="GeneID:1258708"
     CDS             complement(135288..136193)
                     /gene="pseT"
                     /locus_tag="T4p223"
                     /note="5'-hydroxyl kinase, a 3'-phosphatase and a
                     2',3'-cyclic phosphodiesterase; catalyzes the transfer of
                     the terminal phosphate of ATP to the 5'-hydroxyl termini
                     of ribo- and deoxyribonucleotides; in the presence of ADP
                     the enzyme also catalyzes the exchange of the 5' terminal
                     phosphate from phosphorylated DNA to ADP; these activities
                     modify the ends of nicked tRNA generated by a bacterial
                     response to infection and facilitate repair by T4 RNA
                     ligase"
                     /codon_start=1
                     /transl_table=11
                     /product="polynucleotide kinase"
                     /protein_id="NP_049834.1"
                     /db_xref="GI:9632811; GeneID:1258796"
     CDS             complement(135288..136193)
                     /gene="pseT"
                     /locus_tag="T4p223"
                     /note="5'-hydroxyl kinase, a 3'-phosphatase and a
                     2',3'-cyclic phosphodiesterase; catalyzes the transfer of
                     the terminal phosphate of ATP to the 5'-hydroxyl termini
                     of ribo- and deoxyribonucleotides; in the presence of ADP
                     the enzyme also catalyzes the exchange of the 5' terminal
                     phosphate from phosphorylated DNA to ADP; these activities
                     modify the ends of nicked tRNA generated by a bacterial
                     response to infection and facilitate repair by T4 RNA
                     ligase"
                     /codon_start=1
                     /transl_table=11
                     /product="polynucleotide kinase"
                     /protein_id="NP_049834.1"
                     /db_xref="GI:9632811"
                     /db_xref="GeneID:1258796"
     gene            complement(135288..136193)
                     /gene="pseT"
                     /locus_tag="T4p223"
                     /db_xref="GeneID:1258796"
     CDS             complement(136194..136421)
                     /gene="pseT.1"
                     /locus_tag="T4p224"
                     /codon_start=1
                     /transl_table=11
                     /product="PseT.1 conserved hypothetical protein"
                     /protein_id="NP_049835.1"
                     /db_xref="GI:9632812; GeneID:1258684"
     CDS             complement(136194..136421)
                     /gene="pseT.1"
                     /locus_tag="T4p224"
                     /codon_start=1
                     /transl_table=11
                     /product="PseT.1 conserved hypothetical protein"
                     /protein_id="NP_049835.1"
                     /db_xref="GI:9632812"
                     /db_xref="GeneID:1258684"
     gene            complement(136194..136421)
                     /gene="pseT.1"
                     /locus_tag="T4p224"
                     /db_xref="GeneID:1258684"
     CDS             complement(136418..136717)
                     /gene="pseT.2"
                     /locus_tag="T4p225"
                     /codon_start=1
                     /transl_table=11
                     /product="PseT.2 conserved hypothetical protein"
                     /protein_id="NP_049836.2"
                     /db_xref="GI:29366684"
                     /db_xref="GeneID:1258607"
     gene            complement(136418..136717)
                     /gene="pseT.2"
                     /locus_tag="T4p225"
                     /db_xref="GeneID:1258607"
     misc_feature    complement(136460..136462)
                     /gene="pseT.2"
                     /locus_tag="T4p225"
                     /note="Ile or Thr; Leu in PseT.2 of phage RB69, and a
                     similar hydrophobic cluster is seen in PseT.2 of phage
                     RB49 and Aeh1; could be Ile in T4 PseT.2; Region:
                     uncertain residue"
     unsure          136461
                     /replace="a"
                     /replace="g"
     CDS             complement(136714..137067)
                     /gene="pseT.3"
                     /locus_tag="T4p226"
                     /codon_start=1
                     /transl_table=11
                     /product="PseT.3 conserved hypothetical predicted
                     membraneprotein"
                     /protein_id="NP_049837.1"
                     /db_xref="GI:9632814; GeneID:1258652"
     CDS             complement(136714..137067)
                     /gene="pseT.3"
                     /locus_tag="T4p226"
                     /codon_start=1
                     /transl_table=11
                     /product="PseT.3 conserved hypothetical predicted
                     membraneprotein"
                     /protein_id="NP_049837.1"
                     /db_xref="GI:9632814"
                     /db_xref="GeneID:1258652"
     gene            complement(136714..137067)
                     /gene="pseT.3"
                     /locus_tag="T4p226"
                     /db_xref="GeneID:1258652"
     CDS             complement(137058..137561)
                     /gene="alc"
                     /locus_tag="T4p227"
                     /gene_synonym="unf"
                     /note="attenuates elongation of transcription on
                     cytosine-containing DNA, blocks transcription of host and
                     other phages"
                     /codon_start=1
                     /transl_table=11
                     /product="Alc inhibitor of host transcription"
                     /protein_id="NP_049838.1"
                     /db_xref="GI:9632701"
                     /db_xref="GeneID:1258715"
     gene            complement(137058..137561)
                     /gene="alc"
                     /locus_tag="T4p227"
                     /gene_synonym="unf"
                     /db_xref="GeneID:1258715"
     CDS             complement(137626..138750)
                     /gene="rnlA"
                     /locus_tag="T4p228"
                     /gene_synonym=63
                     /note="RNA ligase 1; catalyst for attaching tail fibers;
                     catalyzes the ATP-dependent covalent joining of
                     single-stranded 5'-phosphoryl termini of DNA or RNA to
                     single-stranded 3'-hydroxyl termini of DNA or RNA; gp63;
                     restores cleaved tRNA Lys during T4 infection; tail fiber
                     attachment and RNA ligase for repair of tRNA in
                     restrictive prr hosts, in conjunction with PseT"
                     /codon_start=1
                     /transl_table=11
                     /product="RNA ligase A"
                     /protein_id="NP_049839.1"
                     /db_xref="GI:9632683; GeneID:1258717"
     CDS             complement(137626..138750)
                     /gene="rnlA"
                     /locus_tag="T4p228"
                     /gene_synonym=63
                     /note="tail fiber attachment and RNA ligase for repair of
                     tRNA in restrictive prr hosts, in conjunction with PseT;
                     RNA ligase 1; gp63; catalyzes the ATP-dependent covalent
                     joining of single-stranded 5'-phosphoryl termini of DNA or
                     RNA to single-stranded 3'-hydroxyl termini of DNA or RNA;
                     restores cleaved tRNA Lys during T4 infection; catalyst
                     for attaching tail fibers"
                     /codon_start=1
                     /transl_table=11
                     /product="RNA ligase A"
                     /protein_id="NP_049839.1"
                     /db_xref="GI:9632683"
                     /db_xref="GeneID:1258717"
     gene            complement(137626..138750)
                     /gene="rnlA"
                     /locus_tag="T4p228"
                     /gene_synonym=63
                     /db_xref="GeneID:1258717"
     CDS             complement(138803..139237)
                     /gene="denA"
                     /locus_tag="T4p229"
                     /note="DenA; EndoII; EndoII nicks the complementary
                     strandof the recognition sequence; modified T4 HMC DNA
                     isresistant to cleavage; nuclease that degrades host
                     DNA;recognition sequence is 5'-CCGC-3';
                     site-specificendonuclease II (EndoII) initiating
                     degradation ofcytosine-containing DNA"
                     /codon_start=1
                     /transl_table=11
                     /product="endonuclease II"
                     /protein_id="NP_049840.1"
                     /db_xref="GI:9632727; GeneID:1258710"
     CDS             complement(138803..139237)
                     /gene="denA"
                     /locus_tag="T4p229"
                     /note="site-specific endonuclease II (EndoII) initiating
                     degradation of cytosine-containing DNA; EndoII; DenA;
                     nuclease that degrades host DNA; recognition sequence is
                     5'-CCGC-3'; EndoII nicks the complementary strand of the
                     recognition sequence; modified T4 HMC DNA is resistant to
                     cleavage"
                     /codon_start=1
                     /transl_table=11
                     /product="endonuclease II"
                     /protein_id="NP_049840.1"
                     /db_xref="GI:9632727"
                     /db_xref="GeneID:1258710"
     gene            complement(138803..139237)
                     /gene="denA"
                     /locus_tag="T4p229"
                     /db_xref="GeneID:1258710"
     CDS             join(complement(140342..141005),
                     complement(139241..139743))
                     /gene="nrdB"
                     /locus_tag="T4p230"
                     /codon_start=1
                     /transl_table=11
                     /product="NrdB aerobic NDP reductase, small subunit"
                     /protein_id="NP_049841.1"
                     /db_xref="GI:9632793; GeneID:1258601"
     CDS             join(complement(140342..141005),
                     complement(139241..139743))
                     /gene="nrdB"
                     /locus_tag="T4p230"
                     /codon_start=1
                     /transl_table=11
                     /product="NrdB aerobic NDP reductase, small subunit"
                     /protein_id="NP_049841.1"
                     /db_xref="GI:9632793"
                     /db_xref="GeneID:1258601"
     gene            complement(139241..141005)
                     /gene="nrdB"
                     /locus_tag="T4p230"
                     /db_xref="GeneID:1258601"
     intron          complement(139744..140341)
                     /gene="nrdB"
                     /locus_tag="T4p230"
                     /note="contains I-TevIII CDS (non-functional); group IA2
                     self-splicing intron"
                     /number=1
     intron          complement(139744..140341)
                     /gene="nrdB"
                     /locus_tag="T4p230"
                     /note="group IA2 self-splicing intron; contains I-TevIII
                     CDS (non-functional)"
                     /number=1
     CDS             complement(139879..140172)
                     /gene="I-TevIII"
                     /locus_tag="T4p231"
                     /note="H-N-H family; active I-TevIII homolog in
                     T4-relatedphage RB3; defective DNA endonuclease encoded by
                     group 1Aintron in nrdB, deletion in proximal half"
                     /codon_start=1
                     /transl_table=11
                     /product="I-TevIII homing endonuclease (defective)"
                     /protein_id="NP_049842.1"
                     /db_xref="GI:9632692; GeneID:1258778"
     CDS             complement(139879..140172)
                     /gene="I-TevIII"
                     /locus_tag="T4p231"
                     /note="defective DNA endonuclease encoded by group 1A
                     intron in nrdB, deletion in proximal half; H-N-H family;
                     active I-TevIII homolog in T4-related phage RB3"
                     /codon_start=1
                     /transl_table=11
                     /product="I-TevIII homing endonuclease (defective)"
                     /protein_id="NP_049842.1"
                     /db_xref="GI:9632692"
                     /db_xref="GeneID:1258778"
     gene            complement(139879..140172)
                     /gene="I-TevIII"
                     /locus_tag="T4p231"
                     /db_xref="GeneID:1258778"
     CDS             complement(141002..141253)
                     /gene="nrdB.1"
                     /locus_tag="T4p232"
                     /codon_start=1
                     /transl_table=11
                     /product="Nrd.1 hypothetical protein"
                     /protein_id="NP_049843.1"
                     /db_xref="GI:9632794; GeneID:1258813"
     CDS             complement(141002..141253)
                     /gene="nrdB.1"
                     /locus_tag="T4p232"
                     /codon_start=1
                     /transl_table=11
                     /product="Nrd.1 hypothetical protein"
                     /protein_id="NP_049843.1"
                     /db_xref="GI:9632794"
                     /db_xref="GeneID:1258813"
     gene            complement(141002..141253)
                     /gene="nrdB.1"
                     /locus_tag="T4p232"
                     /db_xref="GeneID:1258813"
     CDS             complement(141276..141700)
                     /gene="mobE"
                     /locus_tag="T4p233"
                     /gene_synonym="nrdB.2"
                     /note="DNA endonuclease; H-N-H family; relative of mobile
                     endonucleases of filamentous fungi"
                     /codon_start=1
                     /transl_table=11
                     /product="MobE homing endonuclease"
                     /protein_id="NP_049844.1"
                     /db_xref="GI:9632769"
                     /db_xref="GeneID:1258736"
     gene            complement(141276..141700)
                     /gene="mobE"
                     /locus_tag="T4p233"
                     /gene_synonym="nrdB.2"
                     /db_xref="GeneID:1258736"
     CDS             complement(141700..143964)
                     /gene="nrdA"
                     /locus_tag="T4p234"
                     /note="NrdA; ribonucleoside-diphosphate reductase is
                     comprised of NrdA and NrdB; provides nucleotide precursors
                     necessary for DNA synthesis; catalyzes the biosynthesis of
                     deoxyribonucleotides from the corresponding
                     ribonucleotides"
                     /codon_start=1
                     /transl_table=11
                     /product="ribonucleoside-diphosphate reductase subunit
                     alpha"
                     /protein_id="NP_049845.1"
                     /db_xref="GI:9632790"
                     /db_xref="GeneID:1258795"
     gene            complement(141700..143964)
                     /gene="nrdA"
                     /locus_tag="T4p234"
                     /db_xref="GeneID:1258795"
     CDS             complement(143955..144281)
                     /gene="nrdA.1"
                     /locus_tag="T4p235"
                     /codon_start=1
                     /transl_table=11
                     /product="NrdA.1 conserved hypothetical protein"
                     /protein_id="NP_049846.1"
                     /db_xref="GI:9632791; GeneID:1258707"
     CDS             complement(143955..144281)
                     /gene="nrdA.1"
                     /locus_tag="T4p235"
                     /codon_start=1
                     /transl_table=11
                     /product="NrdA.1 conserved hypothetical protein"
                     /protein_id="NP_049846.1"
                     /db_xref="GI:9632791"
                     /db_xref="GeneID:1258707"
     gene            complement(143955..144281)
                     /gene="nrdA.1"
                     /locus_tag="T4p235"
                     /db_xref="GeneID:1258707"
     CDS             complement(144235..144498)
                     /gene="nrdA.2"
                     /locus_tag="T4p236"
                     /codon_start=1
                     /transl_table=11
                     /product="NrdA.2 conserved hypothetical protein"
                     /protein_id="NP_049847.1"
                     /db_xref="GI:9632792; GeneID:1258679"
     CDS             complement(144235..144498)
                     /gene="nrdA.2"
                     /locus_tag="T4p236"
                     /codon_start=1
                     /transl_table=11
                     /product="NrdA.2 conserved hypothetical protein"
                     /protein_id="NP_049847.1"
                     /db_xref="GI:9632792"
                     /db_xref="GeneID:1258679"
     gene            complement(144235..144498)
                     /gene="nrdA.2"
                     /locus_tag="T4p236"
                     /db_xref="GeneID:1258679"
     CDS             join(complement(145847..146395),
                     complement(144519..144830))
                     /gene="td"
                     /locus_tag="T4p237"
                     /codon_start=1
                     /transl_table=11
                     /product="dTMP (thymidylate) synthase"
                     /protein_id="NP_049848.1"
                     /db_xref="GI:9632831"
                     /db_xref="GeneID:1258770"
     gene            complement(144519..146395)
                     /gene="td"
                     /locus_tag="T4p237"
                     /db_xref="GeneID:1258770"
     intron          complement(144831..145846)
                     /gene="td"
                     /locus_tag="T4p237"
                     /note="group IA2 self-splicing intron; contains I-TevI
                     CDS"
                     /number=1
     CDS             complement(144978..145715)
                     /gene="I-TevI"
                     /locus_tag="T4p238"
                     /note="DNA endonuclease encoded by group 1A intron in td;
                     GIY-YIG family"
                     /codon_start=1
                     /transl_table=11
                     /product="I-TevI homing endonuclease"
                     /protein_id="NP_049849.3"
                     /db_xref="GI:29366685; GeneID:1258722"
     CDS             complement(144978..145715)
                     /gene="I-TevI"
                     /locus_tag="T4p238"
                     /note="DNA endonuclease encoded by group 1A intron in td;
                     GIY-YIG family"
                     /codon_start=1
                     /transl_table=11
                     /product="I-TevI homing endonuclease"
                     /protein_id="NP_049849.3"
                     /db_xref="GI:29366685"
                     /db_xref="GeneID:1258722"
     gene            complement(144978..145715)
                     /gene="I-TevI"
                     /locus_tag="T4p238"
                     /db_xref="GeneID:1258722"
     CDS             complement(146392..146973)
                     /gene="frd"
                     /locus_tag="T4p239"
                     /note="product is methyl donor used by dTMP synthase"
                     /codon_start=1
                     /transl_table=11
                     /product="Frd dihydrofolate reductase"
                     /protein_id="NP_049850.1"
                     /db_xref="GI:9632746"
                     /db_xref="GeneID:1258671"
     gene            complement(146392..146973)
                     /gene="frd"
                     /locus_tag="T4p239"
                     /db_xref="GeneID:1258671"
     CDS             complement(147045..147287)
                     /gene="frd.1"
                     /locus_tag="T4p240"
                     /codon_start=1
                     /transl_table=11
                     /product="Frd.1 conserved hypothetical protein"
                     /protein_id="NP_049851.1"
                     /db_xref="GI:9632747; GeneID:1258741"
     CDS             complement(147045..147287)
                     /gene="frd.1"
                     /locus_tag="T4p240"
                     /codon_start=1
                     /transl_table=11
                     /product="Frd.1 conserved hypothetical protein"
                     /protein_id="NP_049851.1"
                     /db_xref="GI:9632747"
                     /db_xref="GeneID:1258741"
     gene            complement(147045..147287)
                     /gene="frd.1"
                     /locus_tag="T4p240"
                     /db_xref="GeneID:1258741"
     CDS             complement(147426..147812)
                     /gene="frd.2"
                     /locus_tag="T4p241"
                     /codon_start=1
                     /transl_table=11
                     /product="Frd.2 conserved hypothetical protein"
                     /protein_id="NP_049852.1"
                     /db_xref="GI:9632748; GeneID:1258627"
     CDS             complement(147426..147812)
                     /gene="frd.2"
                     /locus_tag="T4p241"
                     /codon_start=1
                     /transl_table=11
                     /product="Frd.2 conserved hypothetical protein"
                     /protein_id="NP_049852.1"
                     /db_xref="GI:9632748"
                     /db_xref="GeneID:1258627"
     gene            complement(147426..147812)
                     /gene="frd.2"
                     /locus_tag="T4p241"
                     /db_xref="GeneID:1258627"
     CDS             complement(147858..148085)
                     /gene="frd.3"
                     /locus_tag="T4p242"
                     /codon_start=1
                     /transl_table=11
                     /product="Frd.3 hypothetical protein"
                     /protein_id="NP_049853.1"
                     /db_xref="GI:9632749; GeneID:1258615"
     CDS             complement(147858..148085)
                     /gene="frd.3"
                     /locus_tag="T4p242"
                     /codon_start=1
                     /transl_table=11
                     /product="Frd.3 hypothetical protein"
                     /protein_id="NP_049853.1"
                     /db_xref="GI:9632749"
                     /db_xref="GeneID:1258615"
     gene            complement(147858..148085)
                     /gene="frd.3"
                     /locus_tag="T4p242"
                     /db_xref="GeneID:1258615"
     CDS             complement(148231..149136)
                     /gene=32
                     /locus_tag="T4p243"
                     /note="DNA replication, recombination and repair protein,
                     helix-destabilizing; gp32; binds single-stranded DNA and
                     destabilizes double-stranded DNA; involved in DNA
                     replication, repair, and recombination; interacts with
                     several replication proteins; stimulates replisome
                     processivity and accuracy"
                     /codon_start=1
                     /transl_table=11
                     /product="single-stranded DNA binding protein"
                     /protein_id="NP_049854.1"
                     /db_xref="GI:9632623"
                     /db_xref="GeneID:1258602"
     gene            complement(148231..149136)
                     /gene=32
                     /locus_tag="T4p243"
                     /db_xref="GeneID:1258602"
     CDS             complement(149192..149824)
                     /gene="SegG"
                     /locus_tag="T4p244"
                     /gene_synonym="32.1"
                     /note="GIY-YIG family; site-specific DNA endonuclease"
                     /codon_start=1
                     /transl_table=11
                     /product="SegG homing endonuclease"
                     /protein_id="NP_049855.1"
                     /db_xref="GI:9632624; GeneID:1258646"
     CDS             complement(149192..149824)
                     /gene="SegG"
                     /locus_tag="T4p244"
                     /gene_synonym="32.1"
                     /note="site-specific DNA endonuclease; GIY-YIG family"
                     /codon_start=1
                     /transl_table=11
                     /product="SegG homing endonuclease"
                     /protein_id="NP_049855.1"
                     /db_xref="GI:9632624"
                     /db_xref="GeneID:1258646"
     gene            complement(149192..149824)
                     /gene="SegG"
                     /locus_tag="T4p244"
                     /gene_synonym="32.1"
                     /db_xref="GeneID:1258646"
     CDS             complement(149826..150479)
                     /gene=59
                     /locus_tag="T4p245"
                     /note="41 helicase loading protein; DNA binding protein
                     with affinity for forked DNA and single-stranded DNA; DNA
                     replication and recombination protein for loading gp41 on
                     ssDNA with gp31 and UvsX; contains HMG-like structural
                     region; facillitates loading of 41 helicase onto DNA;
                     gp59; interacts with 32 single-stranded DNA binding
                     protein; involved in origin-mediated viral replication;
                     necessary for viral recombination-mediated replication;
                     provides gatekeeper function during replisome assembly"
                     /codon_start=1
                     /transl_table=11
                     /product="59 protein"
                     /protein_id="NP_049856.1"
                     /db_xref="GI:9632672; GeneID:1258623"
     CDS             complement(149826..150479)
                     /gene=59
                     /locus_tag="T4p245"
                     /note="DNA replication and recombination protein for
                     loading gp41 on ssDNA with gp31 and UvsX; gp59; 41
                     helicase loading protein; DNA binding protein with
                     affinity for forked DNA and single-stranded DNA; contains
                     HMG-like structural region; facillitates loading of 41
                     helicase onto DNA; provides gatekeeper function during
                     replisome assembly; interacts with 32 single-stranded DNA
                     binding protein; involved in origin-mediated viral
                     replication; necessary for viral recombination-mediated
                     replication"
                     /codon_start=1
                     /transl_table=11
                     /product="59 protein"
                     /protein_id="NP_049856.1"
                     /db_xref="GI:9632672"
                     /db_xref="GeneID:1258623"
     gene            complement(149826..150479)
                     /gene=59
                     /locus_tag="T4p245"
                     /db_xref="GeneID:1258623"
     CDS             complement(150476..150814)
                     /gene=33
                     /locus_tag="T4p246"
                     /note="connector protein between gp45 of replisome and
                     gp55 late sigma factor"
                     /codon_start=1
                     /transl_table=11
                     /product="gp33 late promoter transcription accessory
                     protein"
                     /protein_id="NP_049857.1"
                     /db_xref="GI:9632625; GeneID:1258793"
     CDS             complement(150476..150814)
                     /gene=33
                     /locus_tag="T4p246"
                     /note="connector protein between gp45 of replisome and
                     gp55 late sigma factor"
                     /codon_start=1
                     /transl_table=11
                     /product="gp33 late promoter transcription accessory
                     protein"
                     /protein_id="NP_049857.1"
                     /db_xref="GI:9632625"
                     /db_xref="GeneID:1258793"
     gene            complement(150476..150814)
                     /gene=33
                     /locus_tag="T4p246"
                     /db_xref="GeneID:1258793"
     CDS             complement(150792..151061)
                     /gene="dsbA"
                     /locus_tag="T4p247"
                     /note="DsbA is thought to enhancebacteriophage T4
                     transcription from some late promoters,although it is not
                     essential; binds to dsDNA; facilitates transcription from
                     some late promoters;DsbA"
                     /codon_start=1
                     /transl_table=11
                     /product="double-stranded DNA binding protein"
                     /protein_id="NP_049858.1"
                     /db_xref="GI:9632736; GeneID:1258620"
     CDS             complement(150792..151061)
                     /gene="dsbA"
                     /locus_tag="T4p247"
                     /note="facilitates transcription from some late
                     promoters;DsbA; binds to dsDNA; DsbA is thought to
                     enhancebacteriophage T4 transcription from some late
                     promoters,although it is not essential"
                     /codon_start=1
                     /transl_table=11
                     /product="double-stranded DNA binding protein"
                     /protein_id="NP_049858.1"
                     /db_xref="GI:9632736"
                     /db_xref="GeneID:1258620"
     gene            complement(150792..151061)
                     /gene="dsbA"
                     /locus_tag="T4p247"
                     /db_xref="GeneID:1258620"
     CDS             complement(151070..151987)
                     /gene="rnh"
                     /locus_tag="T4p248"
                     /gene_synonym="das"
                     /note="5' to 3' exonuclease; DNA replication enzyme for
                     processing of Okazaki fragment RNA primers; das; degrades
                     DNA/DNA and RNA/DNA; protein 33.2; removes RNA primers and
                     some adjacent DNA from lagging strand fragments during DNA
                     replication prior to ligation of fragments; structural
                     functional homolgy to FEN1 nuclease familly"
                     /codon_start=1
                     /transl_table=11
                     /product="RnaseH"
                     /protein_id="NP_049859.1"
                     /db_xref="GI:9632723; GeneID:1258577"
     CDS             complement(151070..151987)
                     /gene="rnh"
                     /locus_tag="T4p248"
                     /gene_synonym="das"
                     /note="DNA replication enzyme for processing of Okazaki
                     fragment RNA primers; das; protein 33.2; 5' to 3'
                     exonuclease; degrades DNA/DNA and RNA/DNA; removes RNA
                     primers and some adjacent DNA from lagging strand
                     fragments during DNA replication prior to ligation of
                     fragments; structural functional homolgy to FEN1 nuclease
                     familly"
                     /codon_start=1
                     /transl_table=11
                     /product="RnaseH"
                     /protein_id="NP_049859.1"
                     /db_xref="GI:9632723"
                     /db_xref="GeneID:1258577"
     gene            complement(151070..151987)
                     /gene="rnh"
                     /locus_tag="T4p248"
                     /gene_synonym="das"
                     /db_xref="GeneID:1258577"
     CDS             152092..155961
                     /gene=34
                     /locus_tag="T4p249"
                     /note="gp34; structural virion protein; in bacteriophage
                     T4 and related viruses, the virion is composed of head and
                     tail components; the capsid tail consists of a contractile
                     outer sheath, a inner tube, and a baseplate; long tail
                     fibers radiate from the base plate; the long tail fibers
                     are comprised of gp34 and gp37"
                     /codon_start=1
                     /transl_table=11
                     /product="long tail fiber, proximal subunit"
                     /protein_id="NP_049860.1"
                     /db_xref="GI:9632626"
                     /db_xref="GeneID:1258754"
     gene            152092..155961
                     /gene=34
                     /locus_tag="T4p249"
                     /db_xref="GeneID:1258754"
     rep_origin      154230
     CDS             155970..157088
                     /gene=35
                     /locus_tag="T4p250"
                     /codon_start=1
                     /transl_table=11
                     /product="gp35 hinge connector of long tail fiber,
                     proximal connector"
                     /protein_id="NP_049861.1"
                     /db_xref="GI:9632627"
                     /db_xref="GeneID:1258683"
     gene            155970..157088
                     /gene=35
                     /locus_tag="T4p250"
                     /db_xref="GeneID:1258683"
     CDS             157151..157816
                     /gene=36
                     /locus_tag="T4p251"
                     /codon_start=1
                     /transl_table=11
                     /product="gp36 hinge connector of long tail fiber, distal
                     connector"
                     /protein_id="NP_049862.1"
                     /db_xref="GI:9632628; GeneID:1258790"
     CDS             157151..157816
                     /gene=36
                     /locus_tag="T4p251"
                     /codon_start=1
                     /transl_table=11
                     /product="gp36 hinge connector of long tail fiber, distal
                     connector"
                     /protein_id="NP_049862.1"
                     /db_xref="GI:9632628"
                     /db_xref="GeneID:1258790"
     gene            157151..157816
                     /gene=36
                     /locus_tag="T4p251"
                     /db_xref="GeneID:1258790"
     CDS             157825..160905
                     /gene=37
                     /locus_tag="T4p252"
                     /codon_start=1
                     /transl_table=11
                     /product="gp37 long tail fiber, distal subunit"
                     /protein_id="NP_049863.1"
                     /db_xref="GI:9632629"
                     /db_xref="GeneID:1258629"
     gene            157825..160905
                     /gene=37
                     /locus_tag="T4p252"
                     /db_xref="GeneID:1258629"
     CDS             160933..161484
                     /gene=38
                     /locus_tag="T4p253"
                     /note="for the T2 subfamily, the unrelated 'gp38' is the
                     adhesion, binding to the distal end of the long tail
                     fiber; gp38 plays this role for the T4 subfamily of
                     phages"
                     /codon_start=1
                     /transl_table=11
                     /product="gp38 distal long tail fiber assembly catalyst"
                     /protein_id="NP_049864.1"
                     /db_xref="GI:9632630; GeneID:1258706"
     CDS             160933..161484
                     /gene=38
                     /locus_tag="T4p253"
                     /note="gp38 plays this role for the T4 subfamily of
                     phages; for the T2 subfamily, the unrelated 'gp38' is the
                     adhesion, binding to the distal end of the long tail
                     fiber"
                     /codon_start=1
                     /transl_table=11
                     /product="gp38 distal long tail fiber assembly catalyst"
                     /protein_id="NP_049864.1"
                     /db_xref="GI:9632630"
                     /db_xref="GeneID:1258706"
     gene            160933..161484
                     /gene=38
                     /locus_tag="T4p253"
                     /db_xref="GeneID:1258706"
     CDS             161505..162161
                     /gene="t"
                     /locus_tag="T4p254"
                     /gene_synonym="rV; stII"
                     /note="pore protein for T4 e lysozyme, controlling lysis
                     timing and lysis inhibition, functions with rI protein"
                     /codon_start=1
                     /transl_table=11
                     /product="t holin lysis mediator"
                     /protein_id="NP_049865.1"
                     /db_xref="GI:9632830; GeneID:1258610"
     CDS             161505..162161
                     /gene="t"
                     /locus_tag="T4p254"
                     /gene_synonym="rV; stII"
                     /note="pore protein for T4 e lysozyme, controlling lysis
                     timing and lysis inhibition, functions with rI protein"
                     /codon_start=1
                     /transl_table=11
                     /product="t holin lysis mediator"
                     /protein_id="NP_049865.1"
                     /db_xref="GI:9632830"
                     /db_xref="GeneID:1258610"
     gene            161505..162161
                     /gene="t"
                     /locus_tag="T4p254"
                     /gene_synonym="rV; stII"
                     /db_xref="GeneID:1258610"
     CDS             complement(162162..162434)
                     /gene="asiA"
                     /locus_tag="T4p255"
                     /note="binds RNAP sigma 70 subunit, used together with
                     MotA for activation of T4 middle promoters"
                     /codon_start=1
                     /transl_table=11
                     /product="AsiA anti-sigma 70 protein"
                     /protein_id="NP_049866.1"
                     /db_xref="GI:9632708; GeneID:1258709"
     CDS             complement(162162..162434)
                     /gene="asiA"
                     /locus_tag="T4p255"
                     /note="binds RNAP sigma 70 subunit, used together with
                     MotA for activation of T4 middle promoters"
                     /codon_start=1
                     /transl_table=11
                     /product="AsiA anti-sigma 70 protein"
                     /protein_id="NP_049866.1"
                     /db_xref="GI:9632708"
                     /db_xref="GeneID:1258709"
     gene            complement(162162..162434)
                     /gene="asiA"
                     /locus_tag="T4p255"
                     /db_xref="GeneID:1258709"
     CDS             complement(162447..162599)
                     /gene="asiA.1"
                     /locus_tag="T4p256"
                     /codon_start=1
                     /transl_table=11
                     /product="AsiA.1 hypothetical protein"
                     /protein_id="NP_049867.1"
                     /db_xref="GI:9632709; GeneID:1258666"
     CDS             complement(162447..162599)
                     /gene="asiA.1"
                     /locus_tag="T4p256"
                     /codon_start=1
                     /transl_table=11
                     /product="AsiA.1 hypothetical protein"
                     /protein_id="NP_049867.1"
                     /db_xref="GI:9632709"
                     /db_xref="GeneID:1258666"
     gene            complement(162447..162599)
                     /gene="asiA.1"
                     /locus_tag="T4p256"
                     /db_xref="GeneID:1258666"
     CDS             complement(162596..162874)
                     /gene="arn"
                     /locus_tag="T4p257"
                     /gene_synonym="asiA.1"
                     /note="anti-restriction nuclease, inhibits Rgl (MrcBC)
                     nuclease that degrades non-glucosylated HMdC DNA"
                     /codon_start=1
                     /transl_table=11
                     /product="Arn inhibitor of MrcBC restriction endonuclease
                     (anti-restriction nuclease)"
                     /protein_id="NP_049868.1"
                     /db_xref="GI:9632707; GeneID:1258794"
     CDS             complement(162596..162874)
                     /gene="arn"
                     /locus_tag="T4p257"
                     /gene_synonym="asiA.1"
                     /note="anti-restriction nuclease, inhibits Rgl (MrcBC)
                     nuclease that degrades non-glucosylated HMdC DNA"
                     /codon_start=1
                     /transl_table=11
                     /product="Arn inhibitor of MrcBC restriction endonuclease
                     (anti-restriction nuclease)"
                     /protein_id="NP_049868.1"
                     /db_xref="GI:9632707"
                     /db_xref="GeneID:1258794"
     gene            complement(162596..162874)
                     /gene="arn"
                     /locus_tag="T4p257"
                     /gene_synonym="asiA.1"
                     /db_xref="GeneID:1258794"
     CDS             complement(162958..163089)
                     /gene="arn.1"
                     /locus_tag="T4p258"
                     /gene_synonym="asiA.2; motA.-5"
                     /codon_start=1
                     /transl_table=11
                     /product="Arn.1 conserved hypothetical protein"
                     /protein_id="NP_049869.1"
                     /db_xref="GI:9632710; GeneID:1258791"
     CDS             complement(162958..163089)
                     /gene="arn.1"
                     /locus_tag="T4p258"
                     /gene_synonym="asiA.2; motA.-5"
                     /codon_start=1
                     /transl_table=11
                     /product="Arn.1 conserved hypothetical protein"
                     /protein_id="NP_049869.1"
                     /db_xref="GI:9632710"
                     /db_xref="GeneID:1258791"
     gene            complement(162958..163089)
                     /gene="arn.1"
                     /locus_tag="T4p258"
                     /gene_synonym="asiA.2; motA.-5"
                     /db_xref="GeneID:1258791"
     CDS             complement(163160..163456)
                     /gene="arn.2"
                     /locus_tag="T4p259"
                     /gene_synonym="asiA.3; motA.-4"
                     /codon_start=1
                     /transl_table=11
                     /product="Arn.2 conserved hypothetical protein"
                     /protein_id="NP_049870.1"
                     /db_xref="GI:9632711; GeneID:1258792"
     CDS             complement(163160..163456)
                     /gene="arn.2"
                     /locus_tag="T4p259"
                     /gene_synonym="asiA.3; motA.-4"
                     /codon_start=1
                     /transl_table=11
                     /product="Arn.2 conserved hypothetical protein"
                     /protein_id="NP_049870.1"
                     /db_xref="GI:9632711"
                     /db_xref="GeneID:1258792"
     gene            complement(163160..163456)
                     /gene="arn.2"
                     /locus_tag="T4p259"
                     /gene_synonym="asiA.3; motA.-4"
                     /db_xref="GeneID:1258792"
     CDS             complement(163456..163914)
                     /gene="arn.3"
                     /locus_tag="T4p260"
                     /gene_synonym="asiA.4 + asiA.5; motA.-2; motA.-3"
                     /codon_start=1
                     /transl_table=11
                     /product="Arn.3 conserved hypothetical protein"
                     /protein_id="NP_049871.1"
                     /db_xref="GI:9632712; GeneID:1258674"
     CDS             complement(163456..163914)
                     /gene="arn.3"
                     /locus_tag="T4p260"
                     /gene_synonym="asiA.4 + asiA.5; motA.-2; motA.-3"
                     /codon_start=1
                     /transl_table=11
                     /product="Arn.3 conserved hypothetical protein"
                     /protein_id="NP_049871.1"
                     /db_xref="GI:9632712"
                     /db_xref="GeneID:1258674"
     gene            complement(163456..163914)
                     /gene="arn.3"
                     /locus_tag="T4p260"
                     /gene_synonym="asiA.4 + asiA.5; motA.-2; motA.-3"
                     /db_xref="GeneID:1258674"
     CDS             complement(163911..164117)
                     /gene="arn.4"
                     /locus_tag="T4p261"
                     /gene_synonym="asiA.6 + asiA.7; motA.-1"
                     /codon_start=1
                     /transl_table=11
                     /product="Arn.4 conserved hypothetical protein"
                     /protein_id="NP_049872.2"
                     /db_xref="GI:29366686"
                     /db_xref="GeneID:1258699"
     gene            complement(163911..164117)
                     /gene="arn.4"
                     /locus_tag="T4p261"
                     /gene_synonym="asiA.6 + asiA.7; motA.-1"
                     /note=162830
                     /db_xref="GeneID:1258699"
     CDS             complement(164251..164886)
                     /gene="motA"
                     /locus_tag="T4p262"
                     /gene_synonym="sip"
                     /note="binds Mot boxes at T4 middle promoters, activates
                     transcription, acts with AsiA"
                     /codon_start=1
                     /transl_table=11
                     /product="MotA activator of middle period transcription"
                     /protein_id="NP_049873.1"
                     /db_xref="GI:9632776; GeneID:1258740"
     CDS             complement(164251..164886)
                     /gene="motA"
                     /locus_tag="T4p262"
                     /gene_synonym="sip"
                     /note="binds Mot boxes at T4 middle promoters, activates
                     transcription, acts with AsiA"
                     /codon_start=1
                     /transl_table=11
                     /product="MotA activator of middle period transcription"
                     /protein_id="NP_049873.1"
                     /db_xref="GI:9632776"
                     /db_xref="GeneID:1258740"
     gene            complement(164251..164886)
                     /gene="motA"
                     /locus_tag="T4p262"
                     /gene_synonym="sip"
                     /db_xref="GeneID:1258740"
     CDS             complement(165014..165163)
                     /gene="motA.1"
                     /locus_tag="T4p263"
                     /codon_start=1
                     /transl_table=11
                     /product="MotA.1 hypothetical predicted periplasmic
                     protein"
                     /protein_id="NP_049874.1"
                     /db_xref="GI:9632777; GeneID:1258724"
     CDS             complement(165014..165163)
                     /gene="motA.1"
                     /locus_tag="T4p263"
                     /codon_start=1
                     /transl_table=11
                     /product="MotA.1 hypothetical predicted periplasmic
                     protein"
                     /protein_id="NP_049874.1"
                     /db_xref="GI:9632777"
                     /db_xref="GeneID:1258724"
     gene            complement(165014..165163)
                     /gene="motA.1"
                     /locus_tag="T4p263"
                     /db_xref="GeneID:1258724"
     CDS             complement(165160..166488)
                     /gene=52
                     /locus_tag="T4p264"
                     /note="gp52; bacteriophage T4 topoisomerase II is
                     comprised of gp39, gp52, and gp60 subunits; topisomerase
                     II catalyzes cleavage and re-ligation of double-stranded
                     DNA"
                     /codon_start=1
                     /transl_table=11
                     /product="DNA topisomerase II medium subunit"
                     /protein_id="NP_049875.1"
                     /db_xref="GI:9632656"
                     /db_xref="GeneID:1258768"
     gene            complement(165160..166488)
                     /gene=52
                     /locus_tag="T4p264"
                     /db_xref="GeneID:1258768"
     CDS             complement(166493..166633)
                     /gene="52.1"
                     /locus_tag="T4p265"
                     /codon_start=1
                     /transl_table=11
                     /product="gp52.1 conserved hypothetical predicted
                     membraneprotein"
                     /protein_id="NP_049876.1"
                     /db_xref="GI:9632695; GeneID:1258635"
     CDS             complement(166493..166633)
                     /gene="52.1"
                     /locus_tag="T4p265"
                     /codon_start=1
                     /transl_table=11
                     /product="gp52.1 conserved hypothetical predicted
                     membraneprotein"
                     /protein_id="NP_049876.1"
                     /db_xref="GI:9632695"
                     /db_xref="GeneID:1258635"
     gene            complement(166493..166633)
                     /gene="52.1"
                     /locus_tag="T4p265"
                     /note="erroneously identified as ac, has been identified
                     as hypothetical orf 52.1"
                     /db_xref="GeneID:1258635"
     CDS             complement(166626..166781)
                     /gene="ac"
                     /locus_tag="T4p266"
                     /note="predicted membrane protein"
                     /codon_start=1
                     /transl_table=11
                     /product="Ac acridine resistance protein"
                     /protein_id="NP_049877.1"
                     /db_xref="GI:9632657; GeneID:1258681"
     CDS             complement(166626..166781)
                     /gene="ac"
                     /locus_tag="T4p266"
                     /note="predicted membrane protein"
                     /codon_start=1
                     /transl_table=11
                     /product="Ac acridine resistance protein"
                     /protein_id="NP_049877.1"
                     /db_xref="GI:9632657"
                     /db_xref="GeneID:1258681"
     gene            complement(166626..166781)
                     /gene="ac"
                     /locus_tag="T4p266"
                     /db_xref="GeneID:1258681"
     CDS             complement(166789..166869)
                     /gene="stp"
                     /locus_tag="T4p267"
                     /note="Stp polypeptide (26 amino acids) activates host
                     PrrC lysyl-tRNA restriction system, mutations suppress
                     lethality on prr hosts of T4 PseT and RnlA tRNA repair
                     defects"
                     /codon_start=1
                     /transl_table=11
                     /product="Stp activator of host PrrC lysyl-tRNA
                     endonuclease"
                     /protein_id="NP_049878.1"
                     /db_xref="GI:9632829; GeneID:1258673"
     CDS             complement(166789..166869)
                     /gene="stp"
                     /locus_tag="T4p267"
                     /note="Stp polypeptide (26 amino acids) activates host
                     PrrC lysyl-tRNA restriction system, mutations suppress
                     lethality on prr hosts of T4 PseT and RnlA tRNA repair
                     defects"
                     /codon_start=1
                     /transl_table=11
                     /product="Stp activator of host PrrC lysyl-tRNA
                     endonuclease"
                     /protein_id="NP_049878.1"
                     /db_xref="GI:9632829"
                     /db_xref="GeneID:1258673"
     gene            complement(166789..166869)
                     /gene="stp"
                     /locus_tag="T4p267"
                     /db_xref="GeneID:1258673"
     CDS             complement(166869..167324)
                     /gene="ndd"
                     /locus_tag="T4p268"
                     /gene_synonym="D2b"
                     /note="binds host HU protein and host DNA to the membrane
                     prior to degradation"
                     /codon_start=1
                     /transl_table=11
                     /product="Ndd nucleoid disruption protein"
                     /protein_id="NP_049879.1"
                     /db_xref="GI:9632784; GeneID:1258737"
     CDS             complement(166869..167324)
                     /gene="ndd"
                     /locus_tag="T4p268"
                     /gene_synonym="D2b"
                     /note="binds host HU protein and host DNA to the membrane
                     prior to degradation"
                     /codon_start=1
                     /transl_table=11
                     /product="Ndd nucleoid disruption protein"
                     /protein_id="NP_049879.1"
                     /db_xref="GI:9632784"
                     /db_xref="GeneID:1258737"
     gene            complement(166869..167324)
                     /gene="ndd"
                     /locus_tag="T4p268"
                     /gene_synonym="D2b"
                     /db_xref="GeneID:1258737"
     CDS             complement(167385..167600)
                     /gene="ndd.1"
                     /locus_tag="T4p269"
                     /codon_start=1
                     /transl_table=11
                     /product="Ndd.1 conserved hypothetical protein"
                     /protein_id="NP_049880.1"
                     /db_xref="GI:9632785; GeneID:1258759"
     CDS             complement(167385..167600)
                     /gene="ndd.1"
                     /locus_tag="T4p269"
                     /codon_start=1
                     /transl_table=11
                     /product="Ndd.1 conserved hypothetical protein"
                     /protein_id="NP_049880.1"
                     /db_xref="GI:9632785"
                     /db_xref="GeneID:1258759"
     gene            complement(167385..167600)
                     /gene="ndd.1"
                     /locus_tag="T4p269"
                     /db_xref="GeneID:1258759"
     CDS             complement(167609..167719)
                     /gene="ndd.2"
                     /locus_tag="T4p270"
                     /codon_start=1
                     /transl_table=11
                     /product="Ndd.2 hypothetical predicted outer membrane
                     protein"
                     /protein_id="NP_049881.1"
                     /db_xref="GI:9632786; GeneID:1258762"
     CDS             complement(167609..167719)
                     /gene="ndd.2"
                     /locus_tag="T4p270"
                     /codon_start=1
                     /transl_table=11
                     /product="Ndd.2 hypothetical predicted outer membrane
                     protein"
                     /protein_id="NP_049881.1"
                     /db_xref="GI:9632786"
                     /db_xref="GeneID:1258762"
     gene            complement(167609..167719)
                     /gene="ndd.2"
                     /locus_tag="T4p270"
                     /db_xref="GeneID:1258762"
     CDS             complement(167716..167838)
                     /gene="ndd.2a"
                     /locus_tag="T4p271"
                     /codon_start=1
                     /transl_table=11
                     /product="Ndd.2a hypothetical predicted periplasmic
                     protein"
                     /protein_id="NP_049882.1"
                     /db_xref="GI:9632787; GeneID:1258767"
     CDS             complement(167716..167838)
                     /gene="ndd.2a"
                     /locus_tag="T4p271"
                     /codon_start=1
                     /transl_table=11
                     /product="Ndd.2a hypothetical predicted periplasmic
                     protein"
                     /protein_id="NP_049882.1"
                     /db_xref="GI:9632787"
                     /db_xref="GeneID:1258767"
     gene            complement(167716..167838)
                     /gene="ndd.2a"
                     /locus_tag="T4p271"
                     /db_xref="GeneID:1258767"
     CDS             complement(167832..167913)
                     /gene="ndd.3"
                     /locus_tag="T4p272"
                     /codon_start=1
                     /transl_table=11
                     /product="Ndd.3 hypothetical predicted inner membrane
                     protein"
                     /protein_id="NP_049883.1"
                     /db_xref="GI:9632788"
                     /db_xref="GeneID:1258755"
     gene            complement(167832..167913)
                     /gene="ndd.3"
                     /locus_tag="T4p272"
                     /db_xref="GeneID:1258755"
     CDS             complement(167921..168049)
                     /gene="ndd.4"
                     /locus_tag="T4p273"
                     /codon_start=1
                     /transl_table=11
                     /product="Ndd.4 hypothetical predicted inner membrane"
                     /protein_id="NP_049884.1"
                     /db_xref="GI:9632789; GeneID:1258678"
     CDS             complement(167921..168049)
                     /gene="ndd.4"
                     /locus_tag="T4p273"
                     /codon_start=1
                     /transl_table=11
                     /product="Ndd.4 hypothetical predicted inner membrane"
                     /protein_id="NP_049884.1"
                     /db_xref="GI:9632789"
                     /db_xref="GeneID:1258678"
     gene            complement(167921..168049)
                     /gene="ndd.4"
                     /locus_tag="T4p273"
                     /db_xref="GeneID:1258678"
     CDS             complement(168100..168198)
                     /gene="ndd.5"
                     /locus_tag="T4p274"
                     /gene_synonym="denB.-2"
                     /codon_start=1
                     /transl_table=11
                     /product="Ndd.5 hypothetical predicted outer membrane
                     protein"
                     /protein_id="NP_049885.1"
                     /db_xref="GI:9632730; GeneID:1258763"
     CDS             complement(168100..168198)
                     /gene="ndd.5"
                     /locus_tag="T4p274"
                     /gene_synonym="denB.-2"
                     /codon_start=1
                     /transl_table=11
                     /product="Ndd.5 hypothetical predicted outer membrane
                     protein"
                     /protein_id="NP_049885.1"
                     /db_xref="GI:9632730"
                     /db_xref="GeneID:1258763"
     gene            complement(168100..168198)
                     /gene="ndd.5"
                     /locus_tag="T4p274"
                     /gene_synonym="denB.-2"
                     /db_xref="GeneID:1258763"
     CDS             complement(168195..168281)
                     /gene="ndd.6"
                     /locus_tag="T4p275"
                     /gene_synonym="denB.-1"
                     /codon_start=1
                     /transl_table=11
                     /product="Ndd.6 conserved hypothetical predicted outer
                     membrane protein"
                     /protein_id="NP_049886.1"
                     /db_xref="GI:9632729; GeneID:1258756"
     CDS             complement(168195..168281)
                     /gene="ndd.6"
                     /locus_tag="T4p275"
                     /gene_synonym="denB.-1"
                     /codon_start=1
                     /transl_table=11
                     /product="Ndd.6 conserved hypothetical predicted outer
                     membrane protein"
                     /protein_id="NP_049886.1"
                     /db_xref="GI:9632729"
                     /db_xref="GeneID:1258756"
     gene            complement(168195..168281)
                     /gene="ndd.6"
                     /locus_tag="T4p275"
                     /gene_synonym="denB.-1"
                     /db_xref="GeneID:1258756"
     CDS             complement(168388..168945)
                     /gene="denB"
                     /locus_tag="T4p276"
                     /note="endonuclease targeting gaps and ssDNA in
                     degradation of host DNA"
                     /codon_start=1
                     /transl_table=11
                     /product="DenB DNA endonuclease IV"
                     /protein_id="NP_049887.1"
                     /db_xref="GI:9632728; GeneID:1258726"
     CDS             complement(168388..168945)
                     /gene="denB"
                     /locus_tag="T4p276"
                     /note="endonuclease targeting gaps and ssDNA in
                     degradation of host DNA"
                     /codon_start=1
                     /transl_table=11
                     /product="DenB DNA endonuclease IV"
                     /protein_id="NP_049887.1"
                     /db_xref="GI:9632728"
                     /db_xref="GeneID:1258726"
     gene            complement(168388..168945)
                     /gene="denB"
                     /locus_tag="T4p276"
                     /db_xref="GeneID:1258726"
     CDS             complement(169029..169223)
                     /gene="denB.1"
                     /locus_tag="T4p277"
                     /note="orf denB.1"
                     /codon_start=1
                     /transl_table=11
                     /product="DenB.1 hypothetical protein"
                     /protein_id="NP_049888.1"
                     /db_xref="GI:9632731"
                     /db_xref="GeneID:1258677"
     gene            complement(169029..169223)
                     /gene="denB.1"
                     /locus_tag="T4p277"
                     /db_xref="GeneID:1258677"
     CDS             complement(169252..170190)
                     /gene="rIIB"
                     /locus_tag="T4p278"
                     /note="membrane integrity protector; mutants give rapid
                     lysis on various lysogenic strains due to effects of
                     specific prophage products, mistakenly interpreted as
                     related to lysis inhibition"
                     /codon_start=1
                     /transl_table=11
                     /product="rIIB protector from prophage-induced early
                     lysis"
                     /protein_id="NP_049889.1"
                     /db_xref="GI:9632818; GeneID:1258618"
     CDS             complement(169252..170190)
                     /gene="rIIB"
                     /locus_tag="T4p278"
                     /note="membrane integrity protector; mutants give rapid
                     lysis on various lysogenic strains due to effects of
                     specific prophage products, mistakenly interpreted as
                     related to lysis inhibition"
                     /codon_start=1
                     /transl_table=11
                     /product="rIIB protector from prophage-induced early
                     lysis"
                     /protein_id="NP_049889.1"
                     /db_xref="GI:9632818"
                     /db_xref="GeneID:1258618"
     gene            complement(169252..170190)
                     /gene="rIIB"
                     /locus_tag="T4p278"
                     /db_xref="GeneID:1258618"
     misc_feature    170190
                     /note="Geneious type: Junction"
                     /standard_name="junction 1"
ORIGIN      
        1 ?????????? ?????????? ?????????? ?????????? ?????????? ??????????
       61 ?????????? ?????????? ?????????? ?????????? ?????????? ??????????
      121 ?????????? ?????????? ?????????? ?????????? ?????????? ??????????
      181 ?????????? ?????????? ?????????? ?????????? ?????????? ??????????
      241 ???aattttc cttattaggc cgcaagggcc ttcatagttt tagcgatttg ggaaacttca
      301 tcatcactta aagagttgcg ataaccgatg aagtcggaaa caatacggaa tttcttggta
      361 aactcagcaa ccattttatc actgtttttt gaagcattat ttgataatac atcaaaaaga
      421 ttagttactg tccaaatgtc atgaccgatg gtatcttttc caccattaaa atatacaccc
      481 tgtaatgaac taaccatatt agcgagtcgt gtatattctt cagaaacttc atctatactg
      541 aagtacttca tcataaaatc taactcagga tacttgataa ttttatcaat atatcgttta
      601 gctgaacttg aataacctac atacttatca taatctacat catcaaaagc atctacatat
      661 aaatcacgca aagcttcaaa aatacattgg cactgaccga gttcttttac ctttttctgt
      721 aaaagcggac gaataacata aaattcatta atgccaataa gattagccat acgaatcaaa
      781 atattcatag atggatgaca aagagatgta gtaccatcca tagagaaaat atcagaacga
      841 tgcatatacg ctacataacc agtaatttca tctgcttctg atgtgagcgt aaataattcc
      901 tctttttccc agcgcccgtc tttaatttca aacttaaacg ctgtagcagc tttaggacga
      961 ggagctttac ttttaactac ctttggaata taacttttta ctaaagcttc aatttctgac
     1021 aaataatgaa tgttaacttc atcactttca aacatcgcca taatatcagg aagcaaatca
     1081 atctgcgatt ctacttctgg attaataaac agaagacgtt cgttatgatg aatattcaaa
     1141 gtgttattaa attcactatc atctaacgca cgtgctaatc cacggacaat attaacacga
     1201 tttttaatat tatcaataac gatattaatt tttgttgtat taataccaaa cagacgataa
     1261 cttgatgcaa cggctgaagt ttcatgactt tgcttaatgc gcttcagtcg agggtcaaga
     1321 tttacttcat acacaactcc cgcgttgcat aacttactgt caggttcaaa catgctctgc
     1381 atctttttat atgacagatt tttagtcgtg aatttgactg aattactaat catataatct
     1441 cgagcagaat accccatctt catcaattca cgatatgtgt gacgaggaga tgtagattct
     1501 ttaaatcgtt ttacatcttc attaaatgct ttctcactga gttctttaac tcgttcaata
     1561 atatttttac gagtgcgatc atccagtgaa agagcctcgc gagatggagc aatatcaagt
     1621 gaacccattg gaaacttaat gtaattcact tcattgcgaa tgcttagcca gttacggtct
     1681 ctaataacac catcgatagg ataaacaata ccaccgtaga tagcatataa tccaccacga
     1741 tcaggccagt atctttctgg atttacaccg taatagtcat caaaatccgg aaaataatca
     1801 atttcgcggt caagaccatt aatgatagcc aaatctttga acggtcgcat gatataagaa
     1861 acttcataag caaagtttct aaagtctttt tcttcaactg gaactacgat ttcaatacca
     1921 gttttatcat ctggacccat ttcttttacg aatgtaggtt taatctgtgg accatcacca
     1981 tccatgtaag ctacataacc acgaatttca cctttatgat acgaagtaat actaaacgta
     2041 tcagtataac taaacggaga tttagaacct aaaccaaatc cgccaataaa gtcattagat
     2101 tcagctttag atgaactgaa gtatgaatta tacaacccag gagaattatc atcaccttga
     2161 atatcaaaat cactcatacc cggaccaaaa tctcgacaaa caaatcgtgg gtctaaacgt
     2221 ccaggaactt gtatgataaa tttttcagga tttccattaa gtgcatgagc atcaatcatg
     2281 ttagtaatca attcacggac tactgcgcga atcttgtttg tatacaaatc agatgacaga
     2341 attttaaata ctttaggaga tgctgtgatg ctaaatgctt ttgatttaga accattacca
     2401 agaattgttt ctttttcagt ggtgataatc ataatttcct cattaattca tattacgctt
     2461 aataacttca gcaacttcta gtagttcatc tttagttgcg gtgtcggatt gaattttatc
     2521 tctaatatct ttaaagcggg ttttaaattc ttcggcttct cccatatcga aaaagcgttg
     2581 aatgattcta tattctcgat gaactgcttt atcaaaaagt tctaaattta ctttatatga
     2641 tttcatttca atatcctcat ttgcccaatt aattatacca catccttgtg gtaaagtaaa
     2701 ctactggctc atccattctt tacgaaggtc agcattatct cccatgagca tttcaaaaag
     2761 ctctttccag ttctcaggaa gtttaacaac atcatatact gggttttgaa tcatctcacg
     2821 atattcagat ttttccaaag agccaagtcc cttaatataa cggatgctat gtttaggtag
     2881 agcatctttg gcactctcat attcagcgac tgtataaaac cattcttgtt ttttaccgac
     2941 ctgagcgatg attacaggag ttttgacaaa gcgaattcgt ccttgctcaa acaattctgg
     3001 ccaattacta aaaaatccga gcagagaagg ataaatagaa cctaatccaa taatctctta
     3061 attatgaggt atttctatag atagcccgaa ggctatccat cgtgatctgc gtctgtcata
     3121 atagcgacat tcgcatagtt cattgaagag gatttaatag aacgacgaac attgttctgc
     3181 aatttatatt ttttcatatc aacgctagaa gaatcaattt ttacaaattt cattatacac
     3241 ctcatagaac ttttcatcag gaatccaacc gcgtttaaat tcattaaatg ctcggccgaa
     3301 taattttgaa ttcacagtta tattattaac tgatttccat ttagcaactc ccgttcgttt
     3361 ataatgatcg gggtcatatt tcgtgacgta ccattcatat aaatttggta ttaattttac
     3421 agcctctgga tttgtcgctg atttattata ccatggtttc gctttttcaa gttcagctgc
     3481 ttttgcagta gcagcaacag tatttccaat accaactaat ttttcagttt taatgcgtgg
     3541 atcattaaca tgaagacgaa aaacttcgcc cttttcattt ttaaagcatg tcatgccttt
     3601 aattccagga agcttaacac ctttattaac accgcaccat tcctttgggt taaatgatcc
     3661 tttaattaat aaggcgcatt tacccgattt aatacttctc attaaaactt tatctttcat
     3721 aaagtttttt gaccattcag atactgctct ttgatggtaa attctagcaa tttcatataa
     3781 tttactagaa cgtaaatatt tttcagtgtt taacattcta ttcatcgcat atgccatttc
     3841 acgattacga tgaattttat atagtagaaa atgtgctaaa aagtgttcac gaaaagtcag
     3901 tttcaccaaa ttttctttat catcagaacc tcccattgat cttggaagga tatgatgaat
     3961 ttcaccctta aatttagaaa cgcgggtttt accccgcact attaagtcat tatagatttt
     4021 ttcgtaattc acctactgtt atccatttac cattaatctg tacttcatca ttttcattta
     4081 cgataattgt atcgccattt agctcgaaag taaaccactc gccatcttct ttttcttcaa
     4141 acgctttttc accgagaact agaccagtga ttgcgcaaat atcaaatagt tctttgtttt
     4201 taagcatatc tgcataagac ataccccaac tgttgagaac tttaccacgc aatggataac
     4261 caccgtgaag ttctttatca cgaacatcaa taagatatcc gatagccgaa tcaccctcag
     4321 tcaagaaaag agtagtatca gcatctttac cgcaaagatt cgctttgata tgtttatgaa
     4381 ccttagcttt agaagccttt ttagctgctt tagtttctgc tgctttttct gccgccaatt
     4441 tacgagccaa agcagcttca ataatcggca ttagaattgc ttcattattt agaatagcac
     4501 gtgaaatctt tttagcatca agttgaatat gactacgaat ttcgccaaat ggagaagtca
     4561 aacgctcttt agtttgagaa tcaaatcgca tgtttttcat atcacgaaca aacataacga
     4621 tagtcaaaca ttctttgaca cgtgctttag tcacatcaat tttgaactta cgtttgattt
     4681 gtggaataag gtcttcacaa atatcatcca tagcgcagtc aatgtgatgg ccaccattct
     4741 tagtatgaat gttattgacg tatgttaatt gacgaaaacc atccggtgaa cgaccaaccg
     4801 caatagaaca attttcttgc tcttgaacaa tagcatgttc atcatactgc cgtgcatatt
     4861 tcttaaaatt gccctgaacc tttttaccat taaaggtaaa ttgaatatca ggataaacta
     4921 cagcaagtgt ctggagacga tccagtgtaa tgtcaagata aacttgggac agctcattag
     4981 tttcaaatga cataaaatca ggaatgaaag taacacgagt tcctttccat tttccaggaa
     5041 tatcttccca tgatttattt tccatgccat ttgaacaacg aactacaata ttattttgac
     5101 cgtcgccagt ttcaccgaca aacatcacag aaaaaatgtt tgtcaaacta gaaccaacac
     5161 cgttcatacc gccggtgacg cgttctttat catcaccaaa gttaccacct gcttttggaa
     5221 tagtccatgc ggcaacagga ccaggaattt cttcaccggt aggtgtttta accatcgctt
     5281 gtggaatacc gcgaccgtta tcttcaactg ttacttgatt gtttttaata gtaacattaa
     5341 ttttattcgc gaatttaaac ttagtacgaa taccttcatc tactgagtta tcgataattt
     5401 catcaataag cttaacaaga ccaggtacat actgaacact ttcccattta ccaaacataa
     5461 agcgctcatg cgtttcatta gcagaagagc caatgtacat gccactacgc tttttgatat
     5521 gttcaatatc gctcagaatt ttaatttcat tcttaatcat cacttatcct cgtttggttt
     5581 cgggaatatt atactccggt aatcataaag ctaaaggccc gaaggccttt tatttaaaac
     5641 gaatagttga atccttaaag aacagcccag aacatactgt tccttctact ttctgcccgg
     5701 taggtccaat agcacgaaat ccagtatgct ggaaatcatt ttcagagcaa ccgaaccaat
     5761 tatatccagt gatttcaata ttagtaaaac cacttgaaga caaaactttg gttgcattat
     5821 cagcatcagt acatcctatt aaagacactg ctaatactaa tgctgcaata gaacgattaa
     5881 tatatttcat aattaccctt taagcaagtc gtaaaatcca ccattcacat gcttaggagc
     5941 ggaaactaac cgaacagcca gccgatgaca atcaggacat acatcagtat ctctttcaga
     6001 aattttcttg attttttcgt attcttttgc acagtctttg gattgacatt tataatcata
     6061 aagcggcata attattcctt aaagtaagct ttcaacatct gatataaaga ccacgcctga
     6121 tcattatttt caatagtaac tttcatgact gggaattctg tgaaatcttc tatttgttct
     6181 tgctctttct cttcctgctc ttgctcttca accgcctgat atggattttc cacttcatca
     6241 aagaacccag cttcgttagt agagagccag ataaagtttt cgtcaaggat atcaccgccg
     6301 gcacaacgtt tgagtacacc tatggatgtc ataattttag taggacgccc aagataatca
     6361 gcatctaaaa ttttaaaagg ctccatacct aaacgtcgtg catagattcc gttatcagta
     6421 tggtctttaa taaaattttc ttgagcttgt ttatttttaa attgatacca tttattaact
     6481 tcaaatttaa tagccattaa taaatttcct tccagtaagt tgtgccgtct tcagtaattt
     6541 cacgaaatac accataaatt ggctgtttat caccgacttt ctcatacaca taaacagaag
     6601 tcaagtgagt aaacttgcta gtatgttcct tttgaactac taccaaattt ggatcaaata
     6661 atacatcttc aaattcatca ttagtgcaat tctgaacaat tttacgtttc attacaattt
     6721 cctcattaat tgaacagtgg agcgatacgt ttcagaagag tatcaacacc tttagcgaat
     6781 tttccatttt attctccaag ttgttttctg tatcagtagt tgatattgat atagtaccat
     6841 aatcaactac tgatgtatat agttttatga aaaatttaaa ctttatgcat agagagcatt
     6901 gctatagtgt ttaatccaac tttcaggaat gactttgtat gttcctaaaa ataccacgtt
     6961 gtacaactta acaccatctt ctacccattg atcggtaatg tatccacaca tagcgcgagt
     7021 ataaacaacc cttccatcat ctttaataaa gttaaattca caaggagcaa tgaacttgat
     7081 agcctgaccg agtttccact taaagtctac acctacatgc gaagtatcaa tcgtttcaat
     7141 tcctttagca ggaacagctt ttaaaaacgc agactcaaga aatttcgcac gaacatagcc
     7201 aaactggggt ttagactttc catctttagg aatgatacgc acttttactt cagaatcttc
     7261 atctttaaca ccatgcttaa gctgaatgct tacaacttcg accaattttc ctgctgcttt
     7321 agaacgggat ttatcagata cacgagctaa ttcaccaata ttaataatca tagttatctc
     7381 tcacttgtta aaaagatttt atactccacg ggaccattat actctggtcc caagagtttg
     7441 taaactatta attcaaaata gctaccactg cactacgagg aactacggag tactctccag
     7501 catgaactac gttcagaagt tcaacgccat cttcaatcca ttggtcagtt acccaaccac
     7561 caatcggatt cgcaaatgga cgacgaatgt aaactgcctt acacaacaaa tcagtcgggt
     7621 cttcaggttt ttcaatttct gtcaatagat taaaatcttc ttcatagatg atgaatgatg
     7681 atacccttcc ataatagttt ctaatttcca tgtacactgt accaatgaga attccactat
     7741 taacactaat gacagtaaaa ggatatccgc cagttgtacc aagaagttcc caaaatttgc
     7801 tatcagtcgt attcgacatt gtctgaaaat caatttcaga tggttttttc atttgatacg
     7861 cagtattaat tttaatcata attttctctt tagtttaagg taataaagcc ttttagttcg
     7921 gcataggatt tacggaacat tacttgatgc ccgccaatga taacttggtc atctggtact
     7981 tcgtatacag caagataaaa tcctttcgaa gctaattctt cacgctcttc tcgtgtgaac
     8041 catttcatca tatcatattc gctagcaaaa gcaaaatgat aaagagctac aaaccatccg
     8101 ggaatatgat attctactcc aacataatct ttcttgaact tagtattaat tacgatatta
     8161 gcatttttaa ctaatagttt gtcttcgtgc ggcacaggaa ttcttttatt atcattacta
     8221 tgatgcataa aattaggtct gtcataacct acatgtaata accactcttc actccatgaa
     8281 tctattatac ttctatacgg cgttatttga acacaaagat ctcggcgtat tgttatagcg
     8341 tcttcataat taagaatact aaacgatgat tcaacacgat aaattttcat tttattatcc
     8401 tcagtagcta tggtgttata gtaccacaac taaccgagga agtaaacaac tttttatcgt
     8461 tttgttggaa gagatagagg atcgcattct tcctctgatg gagcatcttc aagacccata
     8521 gcatatcgca aagcatactt catcatcagg atgtctttcg cacagtcatg aatagaatca
     8581 tgtgcaacga atccatctaa agttcccttt ggaagaggac acgttgtcat atcacgaaca
     8641 agcagaagtg cttcaattct agtacgaata tcacgctgat tccaaaattt acaaggttct
     8701 aacttaaatg tatcaagctc attctcggaa acgccgttaa gacgttgaat atcgcgaata
     8761 agatcgacta aaattggaaa atcaaacgac attccacggc accagccttg agatttccaa
     8821 ggatcgatat tatgtgcatt gatgtaatca ttaaattttg caataccgtc gatagtgctt
     8881 acatcttcat cggatggtgc aatatttttt cgagcttcag gagattgatt cttccaccat
     8941 tcgatagtac ttttagtaaa aagacggtgt cctttttggc tttttaaatc aaatttgatt
     9001 ttaatgccac gtgaaactaa ttcatcgaat gtttcaacta cttctggatt agggtcaaaa
     9061 gcaattacag ccaaatcaat aaccgctgct ttttcaccac ttcccattgt ttcaaaatct
     9121 ataataaaat caaacattaa attttcctcg ctaaatcacg aatttgacct acagtatagt
     9181 cttgaatata aactttatta ataggctcat caataaattt tgccatagat tcaatatctt
     9241 tttgtatttc ttcaagactg tatactatct ttgaagcttt ttcgcgaata gtgatatttt
     9301 caggacccgg attttcttga atgacaactt taacatttgt cataagagat ttaaactggt
     9361 accaacttaa ttcaatcatt aataatcgcc tcataaagat agctaatttc gcctaaaaca
     9421 taatcattga ttgtaacagt tttaacttca ccgcaaaaga attctaacgc aattaaatct
     9481 cgttcaattt cttctaattg aagcatcaac ttactagatt caatttttac agtttcacga
     9541 tttttgctat aagctatttc ataaatttcg cttactttat cttgaagaag ataaaactga
     9601 tctttagtta tttccacgaa tagcttcctc aaatttaatc atacataaaa cacatcataa
     9661 cgaccacggg tgacaccaac ataaagaagt tgttgagcta attcagcatc tgcataatga
     9721 atacaaggcg tataaatgaa agcacggtct acagacatac cctgcgcttt atggaatgtt
     9781 gatgcaggaa gtgctttcac tttactaaac tgtgatttag catcccaaaa atcactccac
     9841 ggagcttttc cgcctttgtt ccaattttta taagtttctg ctgttttacc taaaaatagg
     9901 ttaaacttat acaattcttc gtcagatgaa attattttaa tcttttcacg ataatattca
     9961 tcatcgccat aagtttctac tgttaaatcc caatgacgaa ttagatattc tccaggaaca
    10021 ccacgggctt taacaaacgt tgatgtatac tctgcttcta taatacgaac taattgtccg
    10081 ttattaaaaa taatttctga cacaggcttt ccatcaattt tatatgtttt aattaatggt
    10141 tcctgcatta caataatttc accgacaata aaatctttat cagtttcaaa aatcttttta
    10201 cgaataatgc tatttaactt gtcaacagat ttattcgtaa atgccattac gcgattttca
    10261 aacaaatcat ctagtgattt gacgattgaa aaataattta ccataaaatc gcgtaaagcg
    10321 gtatcaccag taaatccacg tactccatgc ccgtcaacaa ctttatcata aatccactta
    10381 ccgttgcgaa cgtcagtagc tacatcaata ataggagcat tactgcgttt aacttcagtg
    10441 agttcacact gataaaaatc tttatgtgta aagaatggac tgatataagc agtattttct
    10501 cctgggtcaa caggtctgat ttgcttatta tcccctattc caattatagt acaccaaggt
    10561 ggaatagttg aaagcagaat tttaaatagc tttctatcat acattgacac ttcgtcgcag
    10621 attaatactc tgcatttggc taaatcaggt acttcttttt gttcaaaaag aacattttct
    10681 tcatatgtta ctgggttaat tttaagaata ctatgaatag tactcgcttc tttccctgat
    10741 agttttgaaa gaatcttttt agctgcatgt gtaggagctg ctaaaataat accagtttca
    10801 cccgtagata ttaaagcttc aatgatgaac ttagtaagag tagtcttacc ggtaccagca
    10861 ggtccattaa tagttacatg atgtttcttt tctttaatag ccttcataac aatgttaaag
    10921 gcatttttct ggccttcggt caaatcatca aatgtcatcg taaattccct gcaattggta
    10981 tactaacaat acgcccagta tctaaaattc gctgatataa tctttgcgtg tctacgtcag
    11041 gcttaacatg tttaacttct attttattaa accaaaattt acgtggagtc tcaactaatc
    11101 ttggaattcc cttacctaaa gctaatcgat actgctcttt aagagtggta aatactttat
    11161 cagcaatctt ccattcaaaa aatacagcag gacgatgttc atcaagcgga actggcgctg
    11221 taaatccgtc tttgtctcgg taaactatcg catatacata aaccatatta tcctcggata
    11281 agtttaaaaa ttgaacaatt tagcggatat cctcttttca gtttaagttt atcaataaaa
    11341 gacaaatttt gataccgctc tacaccttga ataattttat cacacatatc atattgcatt
    11401 tctgcttctg acaacttttt cacaattttc caatccgagc ctttaagaag aacgttcaat
    11461 ttaacaactt cagcgccttc tgctatgcga gaaccatcaa tacgtgcttt aagtgctata
    11521 attctcagct taatgtcaga ggtctgtttt gatttagaaa gctgagaaat gtgttcaatt
    11581 cgattttcac gttttttctg tatagcttta atttgattat aagtcttttt gattttagcc
    11641 catttctttt catctaaatt tagtttatga acttttttcg cagatgaacg accaattcgc
    11701 aaagcaaata aatcacgctt ttcaatcaac tcttctaaag tataatcaga acgaaatgta
    11761 ttatactttt tctttactgc aataacattc cctttaatgt atccaacgtt attatcaaaa
    11821 cgttctaatg ataatttctc tccttcaata cgattatcaa aaggttctcc cgagtaagca
    11881 caaacttttt gatctaaaat gttcttaatg taattgaagt ctaagttaaa atctttagaa
    11941 cgtctttttg cagatgcctg agtatgctct aaacgacgtt taattttacg aatttggtta
    12001 ttagacagct tcatattttt ctcacatctt acggacggtt aactacttat actataacat
    12061 ttttacttta acttgtaaac aactttatga aaaatgcttt aaaactttca tggtataatg
    12121 aatctaagtc cttccattat agattaaatc cttcaaaatc aagagtatag atagtgtatg
    12181 ttgaacactt tttatactca tatctatctg caattctaaa tacacttcca gctggtatca
    12241 ttacttcttg ttcatctgaa actaattcca tattacgata acgatgacta tccggaaact
    12301 taaagtttgg attgtattct ttacagcgta gagcttttat agcatactcc tggaaattga
    12361 ataccatagg agctttgaat tcaaaaataa cttgtgtgtt atactctaaa ccagaagcaa
    12421 aatgtagagc tatattttta tcatatgaag ctgatacgac tttatcaaat gtaataatat
    12481 caattccttg atttaatact tgtttagtct cagctggaac acctctccaa agaggtttat
    12541 cgtttggaac caaacgagat ttgattattt catttaacca agaatggtca tctggtttat
    12601 tagtaataca atgaattaaa agttcaattt cagataaatt aaacccttca gaaagtaatt
    12661 cttcacgaat agaagcacgc accgatgcat ccattgattt tattttaaaa tcttttagtt
    12721 gcattactga gtatttcatt caactacctc aatatcataa actttaaatg ttccaaatga
    12781 atcgtgtaat ttttcttttg aaatagaagt tattttatac tttccaattg gaatcatcca
    12841 ttcttgttca cgcacaatca tcattaagtt atcagtacgc tctgaatcta atccatcagt
    12901 atcttcatac gtgtacttaa actcagtatt aggagaagaa agtataatat cgctgatatg
    12961 gtcagaataa ttaaaagctt tatcagtttt taaacgaagt attgtttcag tgaaatattc
    13021 agcataagaa aaagaacacg ctgtatgcaa actagtagta aatgaatcta ccctgttcgt
    13081 tgaaaacact tctccaactt gtaaatcttt aatgagttct tttgtcgatt ttgatatacc
    13141 acgatataat tgataaggcg atttagttaa atgcttttta atgatttcat ttaaatgctt
    13201 atgaagagct tcattctttt tggcttccat acattgccaa agaacagact gctcaaagtc
    13261 agtaaatttt tcacagacct ttttatacat atcatattga aaatcaacgc tttcagcttt
    13321 tatagataac tgttcaacat ctgcaagatt aataatcatg atagcctccg tatacttcag
    13381 aagctatcat atcatcgtta gaaaggaaag taaacaactt tttgaattat tttgcccagg
    13441 gagcccaagg cggagggtca agatggtatg aagctagttc ttctagaaga gcatctgggg
    13501 cttcaattcc ataattctgt aatactatac ggtactcttt cttataatca ctagaatcat
    13561 tctggttatt cgtagaatga ttatcttcta acatctcaaa taaatccata ttaattccta
    13621 gcgataaaaa ccaaatttac gattagtttc aatgatcttt ctttcttctt cggacattct
    13681 ccagcgtagt ccaacatcaa aatgagccca gaccatccta acaaatgcat ttatatcttt
    13741 aatatcttca ataatgaatg ttttactttt agaaggttga ctcgctaatt taactttatc
    13801 gtcttcaaac atgtcaaaaa gaccatattc atgagctctt ttatagcctt taatagttaa
    13861 agcttcagaa gaagaaaatg gtgaatctgt attctgcaaa atatcttcag tatgctttat
    13921 aattagaata atattttctg gatattttct ttcttttata tctttaatta aaaaatccgg
    13981 attttctgct aaaggaataa ttaatgagca atttttatca agtgtattta ctgatttacc
    14041 ttctttagac ataaattcta ttgaatataa ttttgctact tcaatcatgt gatttccttt
    14101 tgcctactaa tggaccgtca ggaattttat tttcctggat atatttctca ttttcttcca
    14161 tcattttact gccaatttta agaagcaaat ccattgcttc atttgctttt gctttagctt
    14221 cttctaacgt catatctttg ttcatgattt atcaccatag atgtctctca tcaatttaag
    14281 cgctgagcgt tctagtttct tttctttctc agcactaatc attgatttca tccattcttc
    14341 tgattcattc tgcatttctt tatttgcttg ttcaacccaa ccgtcatcaa tatacattga
    14401 gtttggtcta ttgaaccatt caagcatctt cttcagaact ttcattcgtt ttacctaaaa
    14461 caatagtagg agcatcgtca aatttatgaa tttttagcaa atttggattt aaattattcc
    14521 ataaagaggt aataaaatat gatagcgcac tttcgtccgt aattataaat ttatttcctt
    14581 tatctatttt ccaatcatat attgaatcat atgaatagaa ggataacggt ttattattat
    14641 aatatgcttc agcaacatca atatagttag atttagtaaa tgcttgaatt gccataaatg
    14701 gagaattttg tacagtttca ataattccga tctttttaag ttttatttca acatcttctg
    14761 gaattggcat tgaaataaaa tcttctacta gatacatatt attgtcatat cttttatcaa
    14821 tcattactgc tacagtaatt ggaacatcct tgacaaacgc catactaata ctattgatag
    14881 acatttcaaa caaaattgct tccataattt tcctcaatca caagatgtag atgaacaact
    14941 agaatcacaa gaacttccac atgaatcacc tgcccataca tgaacaggaa cattagtatc
    15001 atatgaatca gaactagact gtgtattctg tgtgttagat gatgtagtag gtgttgacca
    15061 gcgccaagga tttttataat attcttgggc ttcttcataa gtcatagtaa ctgcttctac
    15121 tgttccatct cccatataaa catattcaac tacagttaaa ggaaggtagt catttgaaat
    15181 aggaactaca ccttccccag gagttgtaga gaaaaaatcc gtaaagaaac ttttaaacca
    15241 attaaagata aacattacaa aaagcctctt ttgaattcga cttgcttctc accataatca
    15301 tatcgaatct ctgcattaaa ttcgacagaa ccatctgcgt acatcataaa tgaatgcaca
    15361 acamykwswg wwsmccwyrk wwktwsyyca wakykywwcm wtryrtgwmk wrawwtkrwr
    15421 mtakywrrrt cttcatttgg tttaatccaa cgatttaaca tagtactctc ctctataaga
    15481 taattctatt ataccatact cattttggaa agtaaaccat ttaaatgaaa aaatgactcc
    15541 cgaaggagtc cttgagttat tatccgacag tgcaaggggt tccattcaag gaaaatgctg
    15601 ttggtgctgc gtttgtccct gtatgagagc cattgaagcc aaactgtgcg gtcccgcccg
    15661 ctgggatgct tccattccag ggcgcgttac ggacagtaac agcagaacca gattgtgtaa
    15721 ccgtagaact ccacgcctgt gtcacttgct gacctgaggg gaaagaaaag gtcagtgtcc
    15781 aaccatccac aggagcggag cttgtgttct tgacagtaac gttcgccgta aagcctgtgt
    15841 tccactggtt gaccccccat aaaacttggc aaccggccgg acctgacgta gggccgctcg
    15901 agccagccaa aatgcgctca caaagacgcc agcccgtgac cccgttgatc gtaacacgaa
    15961 acagcaaaga gccgtccggg ttaatcagac gttcgtcaat gattttattg ccattccaca
    16021 atgttccagt tacagtgatc ttcttgccgt cgaacactgc gatcccttca taggggcggc
    16081 caaagtagtc aatcatatta ggcgtaacgc catcaatgac cagcgtgccg taatgaagaa
    16141 taaccttgaa gtgatggtca tcaaccgggt agacgacttt gaagattttc tcaatctgac
    16201 ccatctgatc ccccgacagc ccctcatagg ggataataac atggatgtcg attttaagcc
    16261 cgttttctcc actaaggaca atgcgctgga tgggtgtaac cgaaacgccc aaattttgaa
    16321 aaagtgaact gacacctccc tgttccagta cttggtctaa attgtaaccg gctgtctggc
    16381 gccagtcacc tacgaaatcc tccaaagtga ataccatgta attctccttt atttaaatta
    16441 catgattatt tatacatctt cttttctgaa taagtaaatt aaattcttaa gagccgaact
    16501 tgttacatca tattttcctt taagcgcctt tacaaccggg cctgttgctg gtttacctaa
    16561 agaaacccat aactcgtgta tttcgctttt aagtggttca tgccaatgcg gtgcttttct
    16621 ttgcgccctt gaagttcctt ctgaaatctt tttatttccg ccattcgaat aaaacttttt
    16681 cattacttca gattgccgag cttttctttc tgccctattt tgggctatac gttgtgaatt
    16741 cttcatccga gtttttgttt caggattgtt taatctaagt ttatgttcta atcgttgttg
    16801 ctcagtccat tttcttcctt ctccaccctg accaccagga gaaatattaa tgcaagtatc
    16861 tgggtgttta cgttttaatg cagatattag ctcacgttaa acttcatatg atttttctct
    16921 agaaccatgg cattttgacc atcgtatttt ataattaaat ccatacttac gatatatgtt
    16981 ccatagtatt ttacctgaac ccggatattt atcattatat ggatttacaa taaatgattc
    17041 atgtttccca gcgtaccaaa agacgccttt cggcgtccta acttttacta tatatgttct
    17101 ataaaatttt tgtttaatat ccattatctt gacgttcaaa attatgtttg ttcttcagat
    17161 aataaagttt aaagatttct tccgcattca ttccaaggcc aacaaacata tttaatacga
    17221 aatgaaatat atccacaagc tcaaatttaa tttcgagctg gtcttcgggg gacatttcat
    17281 caatgcgttt ttcttgcgct tcaatataac gtgctttcca ttttttccat acagcagaag
    17341 cttctttttc accacgtgac atttcaccaa gagaagtcag aagttcgcgg aattcatcat
    17401 caatacagtc tttttgttca cgcatccaag aaacaacatc accggcagtt tctaatttat
    17461 ctggatgata gcagtattcg cggacattag ccaaacgaat ctgtaaagac cgctgcatat
    17521 caagcataac ttgcagcgga tctttttcat caccgagaat atcccagtat tcattttgag
    17581 ctttatcaac accttcgatc aaatgagcac attcattaaa gtgagccatt agttttcctt
    17641 tcaattcatt aataagttaa ataattatat catttgagta tgtaagcaat taattaaaaa
    17701 tatatacttc atcagttcca ttcttttctt tggaatgata tatgttaaag acgtattttt
    17761 tattaagatg cttaacatta tattttttag accattcttt aagaagagtg ttttcctttc
    17821 cgtggtgttc taaaacattc gacagcccaa attttattcc tctatcattt aaagaatcta
    17881 aaagatttaa aaggtctttt tcttcatctt ctgaccaaaa tttattataa tcagcaactg
    17941 ttatgagata cggaggatct acatatacaa aatcgccgtc taaaatttta acatctttaa
    18001 aatgcaatga actaaagatt attttatcac aattttgttt aaagtgatta aagcgttttt
    18061 cactattttt gtttatagtt ctttttccaa acggagtagt aaaatttcct ttatcgttta
    18121 tacgaatcat attactaaat ccgtgaaaat gaagaacata aagtaaaaga ggatctctag
    18181 ttttattata atcttcacgt aatttcaaaa actcttcttt tgatgttttt gatagtttgt
    18241 attgctttat tacttttaaa acgtcatccc atgatacatt aataagacgc ttatacattt
    18301 caataattgg ttcttgaata tcattggcca atacagggcc attaacattc aaagacactg
    18361 ataaacctcc acaaaataaa tccacgaatc tgttatattt tggaaagtga gatttgagtt
    18421 caggtaataa tgattgttta ttacctgtat acgcgatagc tcctagcatt atattctctc
    18481 atttattgca gcaaaaatga attatacaat tcttcatcat atgtatttga tagtaatact
    18541 aacacgtttt gcgataaata ttaatttaaa ggaggatata tatggtacaa aaattaatgg
    18601 cacttgttaa tgccataaaa ggtaataaga aacgtatagc ttttactatt tctgctatgg
    18661 taggaatttt actctggaac tttattttat cacctgttgc aattgcacat ggtgttaata
    18721 ttccagtagt tactcttgat acattcgtag atttagcatt tgctttagtt gggttaattt
    18781 aaatcttagc atatttagat agccgcattt tagccattaa cccctgggca atattatttt
    18841 tcatatattc cataatttgt tcaggggttg caccttcctt tctaatcata tcattaacat
    18901 cttttgattt ccagggagat ttatcccaaa acataaccct ttctcctgca tcaactaatt
    18961 tagtcattcg tttaatagtg tcagggtgac gaggttcatt atctaagacc cacacacgtc
    19021 tatctttaaa tggaacaact tctaggtcta attgaccgcc cgtaatagct ataccatttt
    19081 caataaaaag tgaatctata ggtccttcta gaacatatac atcaccatct ttaactcgtt
    19141 cgactccata gatttttgtt gcctcaggat aagctttgat ggtgatatat ttttgaggag
    19201 catctttctt taatgcacgt ccttgaaaag actcagcttt tccattagca ttataaattg
    19261 gaataacaag acgaggctca gaaatttcct ttttgtatgt tcccggtgct atgctattaa
    19321 ctaatttagg ccattcggtt gtaaaccaaa gatatttcca tttatccttt ggaatacaac
    19381 gagcttttac gtattttata attggatggt cttccgccag tttatctaat ctaacacatg
    19441 acggaagaga tttaattatt ttcttctcgg gttgtttagg aagttcttta ggtttttcta
    19501 ttggacgact tttacctttt tcttttctta tttcaaagat atactcacga tataaatcgg
    19561 gttcaaactc ctttaaatat attccgattg gtgcatgata gttacagtta taacaatgaa
    19621 tatttccttc attattatca ccataatacc atccacgggc tttattctgg tcggtttttg
    19681 aatctccaca aacagggcat ctaaaccgta atttaaaagt tgaactatta tttacttgtg
    19741 tgaatttagg taaatgagct aatgcacggt atgcaaactc attatcaatc caaggtattg
    19801 atgacatttt tactcttctt tttctttaga ttcctctttt ttctttttag gaatctgttc
    19861 aggaccttta tttactacag cgcctgatgt tgttccagta gagatatttt caggattacc
    19921 acctgaatct ccagcgacca tatcttcttt gataaattct ttaaatgttt tcatattaac
    19981 ctctattcat aaaagcatta aaaatttggt catcaataga aacatttact ttaggctgtt
    20041 tttcagatgg caattcatat ccacatatta caattttatg atcaatatca aaatacacag
    20101 aagcaatatg attaatgata ttttcagtaa agtctaaatc aacatcaata tctttttgac
    20161 caaagcccaa aggataaata atgcgagtaa ttcgattatc tttaacaaag attccaccga
    20221 catactctgt gctgcgttta aagtctacac gccgacgaaa tgaaaaatat tcaggctctt
    20281 tatgagctcg gctcatagga cacaacgaat aactagaata agagatgtca aatcctacgc
    20341 cttcaatatg aactaaattg tcatgattaa accaattata atcatatgcc aagtccatta
    20401 gattgtcata tgtgaaaggc accggattaa catcattggt cacaagcata taattagcaa
    20461 ctgctataat ttcattattt ttaacgaata caaaccgtga ttgatgcgaa tggcctggac
    20521 ctgcgttttc acgattaatg atataacact gggcaccttt atatttgtac gtgtctttac
    20581 acttgtgcat ttgataaagc attattcacc taccacttca gcgatgatat ttttgttatt
    20641 aaagttttta tcgcaataca gaacataatt atactgcatt acaccaccag acttaagctg
    20701 tttttgcact tcagctttca tttcaggacg atcacgctta acgatattca taatatctgc
    20761 ttcaatttga gtttcaacct cagtctgatc cgcagtcata gaccattcgc acaaatcttt
    20821 atcataacct gccatagcag gctgagcagc acaagaagct aaagcaaaaa ttgtagcaaa
    20881 gatgaatttt ttcatgataa tctcctcagt agtttatgtt tatatagtat ctcaatttcc
    20941 aacaaaagta aacagttatt ttaaaatttc tgcgtaatca catgttacaa actgtttctc
    21001 taacttgacg attttacgaa agtatctttt gcattggcga atctgcctct tcgtagggcg
    21061 aacagcaaac ttaataaatt ccactcgacc aaatggaggg ctttcttctg ctggaatatc
    21121 taacaccaat tcccacgtat ctgcaataag tgctttgaat tgcgtatttt tcctgacgtt
    21181 atacggagta ggtttaaata aaacaatatg catattatcc tcggcaatcc acttcacata
    21241 ctttcttgtc atcaatgaaa gctttaacta atgctttatt aacttcagca tattgagtag
    21301 tagcccattg aacgtcatct ttcatcattg tgatttcttt agtaaacatg ctttcattct
    21361 taaaccaccc cataaaaact acctttacca attccataac aatctcctca tttaaccgac
    21421 aagactacta taccatagtc ttgtcagctt gtaaactaaa attttaattc attcgccaaa
    21481 gcatctaact gagctcgagt cgattcattt ctttgatagc gattctgctc agcctgaatc
    21541 tgttgtgaac ctgctacttc gttcacttca gttggagtag aatcttgttc aatttctacc
    21601 catttttgat ttcctttttg aacacccatc aaaaacttat tccacttatt cttatcacca
    21661 tatcgtgatt tgatttgctt aatgagttgt tgttcagcag ctgctagctc ctcggtttca
    21721 atgaccgcaa gcataaaatc ggctgttgct ggaagaccgg cagattctgc aatatcgctc
    21781 atgttaacat cggaagagtc ccaagcttgt ttaccaacct gtgctgcagt ccaaagaaca
    21841 gtttcggttt caacagccag agcacgtaat tcctctgcaa tagctttaac agttgtgtaa
    21901 ctattttctg aataaactct aatgcggcaa gatttacaaa tacctagata gtcgacaata
    21961 atgattgttg gaacaaaatt cttcttgagc ttcaattcgt ttaaaagtga tcgaaatgta
    22021 ttagcgtctg ctccaccagt aggatactgt ttaacgatta aacgaccaag agtagatttc
    22081 tcacgccatt tttccatttt tcctttatac tcagcgtaag aaatatgccc atcatcaatg
    22141 tcatcaagag aaacatcaag catattagcg tcaatacgtt tagcacagac ttcttctgcc
    22201 atttccatgg aaatgtaaag aacattatgt ccgagctgta aataatctgc cgctaatgaa
    22261 cacaatccta atgatttacc aacgttaacg ccagccatta aaacgttcag tgttccagtt
    22321 tcagctccgc ctttcgtaat tttgttcaga attctgagtt taaatggaac cttacgagct
    22381 ttattcatat aagatagcca acgtgcttcg tagtcatcca tccaatcatg accaacgtaa
    22441 ctatcaaatg aaattgataa tgcctggcgc atgatgtcag gaatagcacc aacatccggc
    22501 attttcttat ttcgtttttc cggaggaagc tcagcattag tttgaatttc gattatttta
    22561 gacgtagcat taaacatcgc cctttgctga acatattttt ctgtttcttt tactaaccag
    22621 ctgtggtctt ccggagaatc agccagtttt gaaataagtg tttttacacc agaatattct
    22681 gtttcagtaa atgaactatt ttctaatgca acatttaacg cattaataga tggaacgcta
    22741 tggtactcat taacatgaga tttaattaat ttgaatgtat ttttagctgg accactttca
    22801 aaatattctg aatccatata tggccaaact tttgaaaaat aagcttgatc aaatatgaga
    22861 tgagaaagaa taatttctac cacacttact ccttaaaaga atttaaattt tttctttgac
    22921 cttttattaa atgcatcttg cagttgcatt gtaatacatt tttctacatg aggagctaac
    22981 tcagcttttc tttcttggtc aagaacagca aagtccatta caacctttcc atcaacccaa
    23041 tccagtttag ttacatacac tatatgcgta gaaccatctt ctagtttaat gacaatctcc
    23101 tggataacat tttccatagc agatttaatt atcttaagag actcattaaa aagacgttct
    23161 tttctttctt cttccccctc cgaagagggg gattcatcga taatttctag atctaaatct
    23221 aaatcatctt tattcattaa attcttccat atcacttagc tgttcgaggt cagtttctaa
    23281 atcagcagct gatttacttt tactttctgg agatttaaat ttttcaacct ttgagttaat
    23341 caattcatca acttcagctt caacaatttc attactatca atagcaccta actgataagc
    23401 acgtttaata gcatctcgga atggttgatg cttaaataaa ggaccccaga atgtagtgca
    23461 gttggtatct tttgcacgcc aagatttttc ttcgcgaatc atctcgccag tttcttcgtc
    23521 aagaaattca cgagcatacc agccattttt aggttttacc acgaatccta attctagagc
    23581 catatctaac aatccagaat aaggatcgat accaccgtca aatttaacat caataaagaa
    23641 tttacttttt tctttaacgg tacgagattt ttctacattt agaacaaatt gatacccctg
    23701 aagatcagaa ccatctttaa tctggcgttt accgataatg aatacggtat cagccgaata
    23761 catcggtcca gtaccacctc ccataactgt tttactaaac atttcttgtg tttcgtatgt
    23821 atggttaata gcaatacatg gaatattttt agtactaaaa tagggagtta cgatacgaaa
    23881 taagcttttc attgttttag ctctagtcat atcactaaca actttttcat ttaaagcatc
    23941 ttcagtttct ttcttagaag ctaagttacc aagtgaatcg ataaaaacga ctaccttttc
    24001 gccgcgttca attgcatcca attgattaac catgtcaata cgtaattgct caagtgattg
    24061 aaccggagta tgaattactc gttctggatc gactcccata gaccgcaaat aagcaggagt
    24121 aataccaaat tcactatcat aaaacaaaca tactgcatca ggatattgac gcatgtaaga
    24181 tgacaccatt gttaatccaa agtttgattt aaatgatttt gatggacctg ccaaaattaa
    24241 cagaccagat tgcataccac cagtaatttc accagaaagt gcaatattca tcataggaat
    24301 ttttgttcga actacatctt tttcattaaa gaatttagat gctgttaatt ctgcagtcaa
    24361 tttagaagta gaagctttaa tcaaacgaga ttttaaatca gacatataat accttatagt
    24421 agtgttcttg ttccacgaaa tacttcgagc attcttgcat aagatttatt tggaaatcca
    24481 gcttcaattg ctaatttttt aagcttaata gcaccgggtt ttccagagtt ttcccatatt
    24541 tctttaatct tttcaatgtt atcccacatt attgggtcac gtttatgtga tggtttattt
    24601 ctattataac catatggatt attaagcaaa gcttcttttc gttttgcttt agtttcttct
    24661 gactgctttt tgcctagctg ggctttccgg caaacatcac taaatccaag atgttttggt
    24721 tttccttttt gagcttttga aattttttct ttggtttctg atgaaactct ataaccaatt
    24781 cttctaccac cctctccacc aatttttaaa ttataagtca taggatcatt taccacatct
    24841 attgttacta attctctttc agcatcacgg gctgatttaa aatctttata aaacccaaga
    24901 atgcttaaat taaaattttt cttaccatac tttttcttgg cttgtgctaa taaagttcct
    24961 gatcccatat aaccatcatt taaatcatcg gttgaatgag ttccatagta aattttatta
    25021 ttaactaaat tagttataac ataagtataa ttatatttct tttctttatg tcttttcatg
    25081 tcattaatca actgctattc gatgaacttc tctcttttct aatcaatata acaaaagaag
    25141 tcccaaaaag caaacagacc taaaccgata ataagcaata aaggtcctaa catttattcc
    25201 accggttaaa gataaataac tttctaataa tagttcataa tttttataaa tcaatagctt
    25261 ttttgaacgc atcttgccat tcggctttct ttgcacgggt tttatttaaa atatcatgtt
    25321 gaatagaaag catctcttta cgcaaaacat cactgtgttt taactcattg actctatcaa
    25381 tgagttcagc acgattattt acataaaaac gagcatcatt aataattcga tgtttggtat
    25441 caaattcttc gtcaattagc atcactgcat cagatgccat tgtttcccag acgcgtaagg
    25501 taataaagtt gtcattataa ttcttgtcac caataattaa tgcagcaata gcttgactat
    25561 tcttttcaga taccatgttc ataggaattt ttccagtgaa caccggagct ttggtccaag
    25621 gatatttagg atttttaaac tgtttttctc gtgcattgcc aaaaaactca atatttaaac
    25681 cggtgtcaaa taagaattct accatcttgg attcgcgttg accggaccga aatgaaccgc
    25741 cataaataac atccaaagtt ttcttggtag gcttagataa ttgaaaatcg ttcatatgaa
    25801 ttttatattg ttcaatagga aaatattcaa attcaataac attatcaact ttcttatgcg
    25861 cagccttagc aatgtctaaa tttatacctt gggaaatcac tttaattggt gatttaatta
    25921 atagctcttc ttcagtgtac aaatatgccc atggtctatt tttaacattt ggccaagact
    25981 gcgaaaacgg caaacgtata tctgtaaata aataataaat tttacttttg tattttgcca
    26041 taaatttttg cgcagataaa attgctaaat taggtttacc gccaaaaaag ttaatagaag
    26101 aattaacaac tatcaaacgg tcataatcat taacatctac ttcatcaaaa gatttagtgt
    26161 aaacaccatt tttaagagaa ataatgtcga cattaagacc catttcagaa ataactttaa
    26221 aaagataaat agtttcagaa gatggaacag ttttaaaatt aataacatta ttacccatat
    26281 taattatagc aattttcata ttattccttt tatgttaaac gattaagcgt attttcctac
    26341 ataatctttt ttcgaaatat gtgtttcgcc agttttccac caatgatcaa ccaaataaaa
    26401 atgacgagaa tacacatgta ggcttccaac attccatata atggaacctg ctttatactg
    26461 gcgagttgaa tcacctgcat tcaaatcaga tactaattta tctaatacgt atttttgcca
    26521 tgcataatca ttacggaatc cgaagaccac gtcatttgag cgcatgttaa caaccgcatt
    26581 gattttcttg tcacgaatca ggtattgtac tgtattcgtg cacatgaaat ctgacatacc
    26641 atctttatta tagtcaaact gcatagatgg acgagtataa atcatgatac cacgtcgaga
    26701 atcaggattt tgaccaagtt cagctaaaca catgtcatac tgagcatagt tatcttctga
    26761 ccagatagcc caaccataat tcgagttaat ttcaccttta gaagatgcta cttgttgcca
    26821 aatcttcggt gtttcacccg gaatatcttt aacgaacaag cttttagatt tataccattc
    26881 aagttcacgc tgaatgtatt catcattaag agcgccaaaa ataaacggtt catctgctac
    26941 aaatgatgcg ccaataattt caatagtttt aacacctgtt ttatcaacta cgaaatcttt
    27001 ttcttttaat gcaagcccca aatgaagacg gatttcttca actgtcatag agtcactaat
    27061 catttaaacc tcaattgata cattcatatt taacttgtaa cagtaataaa ctccaaccta
    27121 aaataatagt tggaatcata agaggaaccg ttacactata gtatatactt attataatca
    27181 tcaagattaa aagcaatgct gctataattt tgcttttcat tccttctctc tgatgataat
    27241 tacctgattt ggctgcgcag actttttagt ttcacctgca attgaccaaa taaatgtaat
    27301 aaaccaacca ataattgacc agttaaacag taaagatgcg aaaaagattc ctactgtcga
    27361 ttttgaccca cgcatcaagg cgataaacca tggaagcatg tatataataa tagccaacac
    27421 gcctgaaact aaaaccataa aaattgaacc tgctactaaa gtttccatgt tttcctcact
    27481 tagtcaaatt ttttacacat gaattataag aattcactac atactccatc ggagcgtttt
    27541 tacctgtacg ccactggtaa ttattagccc aatttgccca aagctcagcg cagtagtttt
    27601 caattttttc ttcgcgtgta attacatctg aattacgata tgcttgagca gattcatctg
    27661 gacgaatagc ttcgtcaaaa ttcgcctgca tttgttctac tgtctgtttt ggagcttctt
    27721 tataacactt gacattagga ttataaaatt tgcttgaaca gtttacaatt tttcctacat
    27781 cagactgatt tactaccggt ccttgagcta cacaaccagc aagacctaat gcaataacca
    27841 aaatagcgat tttcatttca ttctccaaat ccgtatcagt agttgatagt tgtatagtac
    27901 catggaagaa cagtcttgta aacagttttg tgaaaaaatt tttagggaat ccaaagggtc
    27961 cagaatcatc tctttttcat aagtatagat ttatattact tgtatgaaaa agggacctgg
    28021 aggtccctag atttattcta tcagccaaac aggaagtcta acgaagcttt ttcttcatag
    28081 tccatgccag ccgattcaca catacccgca agcggtttaa caaacgattt ttggaacaaa
    28141 gttgagtggt caatccaaga tagcacatca gaacgaattt cttttggaag ttctgtaccc
    28201 gatggccaag caatgcactt gtcaccaaat ggatttcctt cacgtaatgg aagaaccatt
    28261 actttatttc catccaaaat tggagctaca cctaaaccgc taacagctcg acgataagtt
    28321 agcacaccac gaatatggaa cgggcattta aatcctggcc aacctttatc atcatatttc
    28381 gctatatcgt tcgcagtttt tacttcagca ataactttat agtcaagttg acgatattct
    28441 ttctcgaagt tcttgtagta ttcttggaca gactcttcac cttcctgaag aatacgacga
    28501 atactttctt cgagagcttc ttgcactgct tttggtgttg aactctgctg agtttccata
    28561 cccatgattt ttagatgcgg ttcagcaaat cgcttatctt ccatatcata aacgttcaga
    28621 gcataacgct ttttcgcttt ccaaaatcca ccaacgccct ttgaaccaag cggagggcaa
    28681 gaaatagctt cacggtccat atgcatcaga tgctcgcggt tattcatata atcacataac
    28741 tcacgatatg caacatcaat cataggttcc atctttttct taccgaactg attcatgaat
    28801 tcaaccaaat cgttctgctc tttgaatcgg tcaagaccaa ctttttcaat aactttatct
    28861 acgcaaacat ataccgaatc agtatcacct gctgcaatga aatcttcatc attagttccg
    28921 catactttat tcagatattc attaatttta cgagcaatcc actgaatacc gacttggccg
    28981 aaaattgtga tagcagtagc atttcgcaaa tcatagtaac ggaaatgaat attaccaaga
    29041 gcaccataaa gactgttaat gagaatttta cggttcagct gatttgtatt agcaagtgta
    29101 gctgcttttt cacattcttc aatcagacta ttgagaacag attcggtgta attcgatagt
    29161 tcatttaaga aatcatcact gaacttaaca tatcgttcaa cttctggttt agttgaacaa
    29221 gaccctgcgc ctttcataat aatcttttta atagcttcgg cattcatttc ttcagcgaac
    29281 attttctttt tccagtcttt acgctggaaa aatactttag cgatttcctt tggaatgata
    29341 ccttcttgat gtttatcata catccatcca ttcggagaac aagaatattc atcactcggt
    29401 ttaggagctg ttcctgcgat atattcatga attggatgaa ctttaaactg accacgaata
    29461 gtttcaggac taatgttaac ctggcgaata atgctcggat acagagacgt caagtcaaaa
    29521 ctcataatgt atcgacgtgc aattggttta ggttcaaaca caaatgcacc cggaaaactc
    29581 tgtttaacgt gcgaaccttg ttgaggaata accttatgtt cacctttcaa tgagttaaaa
    29641 ataatagcat cccaagtttt aataggactc attacaccag aaaaaggcat tttagcgtaa
    29701 taagacatac ttaaaactag atcgataaac ccacgaattt tatcgattgc ttgaactgat
    29761 tctacgtcaa tgatgttata actaatgtat cgttgatgat tagtctcacg aagtttatta
    29821 ataggaccgt cgtatggtaa tttacctttt ttggtttcat gttgagcaac tgattccaaa
    29881 gagaatgacg gcaaattagt aaaagcgaat ttcttgtaca aatctaaata atcaagaata
    29941 gatacgccat caatagaata aatttctttg ctaccgtaca tattttgaat tagtttagat
    30001 tttacccgac cgattggaga gaaacgtttc atactacgtt cacccagaat cattttaaca
    30061 cgattcatga tatacggaac gtcaaacccc tcaatattcc aaccagtaaa aatagcaggt
    30121 cgtttctgtt cccaaagatt gatatattcc atgagcatat cacgctcatt atcgaatggc
    30181 atataaatta ctcggtcaag aatttcttga ggaacttcat caccaccttc acagtcaagc
    30241 ttagcagcta actttgcatc ccattttgat actgaaccgt acattgaatt caaaaggtcg
    30301 aaaacataaa aacgatcgtc aattgaatcg taatgagtga tagcatcaat ttcatattct
    30361 gctttcattg ggtcaggaaa tttatcacca gtaacctcaa tgtcacagtt agctacacga
    30421 acaaattttc ggtcataaac aatttctgaa ccatatgtat cacttatata agcgagttta
    30481 aaatcgttca taccgagagc ttcgagaccg atgtcttcca ttcgcttcat ccaatctcga
    30541 gcatctttca ttgatggaaa tttttgagga gcgcagtttt taccatagat gtctttgtat
    30601 tttgactctt ccttacaatg cctaaacata gttggaagat attctacttc acgggtacgt
    30661 tcctttccat tttcatcaat ataacgttca acaatgttat ttccgactgt ttcaatagag
    30721 atataaaatt ctttcataga tattccttag tttatagccc gagttattag gctcttgata
    30781 tattatactc caaataaggg gccgaagccc cttgcttaat taccaatcgt atatttagga
    30841 acgagcttcc attcatgttt ttgtttaaaa gaaataactc ggaagttatt agttaaatct
    30901 ttcataaaag ttctttgacc aggaacgatt tcaattagtc cccaatcttc taatagccat
    30961 gcaatcgaat cacgacgaac ttcatcttct tctgtcattt caacttgacg accatccata
    31021 cgaagcattt ctttaaaatg aacgatatag tatagtcctt ttttctgaag aatatgacag
    31081 gactgatata gaactttatc tttattatta gcaattccca tacgagtcaa agtttctttt
    31141 actttcagaa aatcttcagg ttttttaaga gtaatttcaa tcattttacc attccaatgc
    31201 tagttttttg agttgtttct gttcttttac gttcttagtc acttctttca aaaaatcatc
    31261 cgtgactaaa ccttttagtt cttttaatac taaaggaagt tttccatttt tagtaagaat
    31321 tgatttatag ttaattgcat catttgtatt aacttgatac cgcttagcaa gtaacttaat
    31381 aatcaatact tcggtggaat cttcaaccag ttttgcccat ttaccatatc ttttaccacg
    31441 aggaactgca gccattagat aattaaaatg agcttcatca cttaagcctg atccaattaa
    31501 attcatagca tatacagctg gcatacactc tggaaattgt gataatgcat tttcaaccat
    31561 gaattttgaa taatcttttt gagcaataga gcatttagtt ttattattaa tagctccaat
    31621 tatttcaaaa aattcatttt ctgctttttc tttaaaagaa tcagcagcgg attggacagc
    31681 tgtccaatct tttgaatacc aagcaacttg atgctcgttt aattgaatat catctttaaa
    31741 taagctcata tcacttccac tgcatttcgc atgctaattg aatgaaaaga taagctaaat
    31801 gcaattcagt attagctgca ataccatgat actgattatt ttcgccgaca atttcgtaca
    31861 tacgaataat actttgtgga gttacacgtg aatagatttc ttcggcaagt ttacccacga
    31921 accacgaata atcagccgca tattttggtg ctaaagctct gagttgttta acatctttat
    31981 ttttgagaga ctcaagaaca tcatcaatag caccacgatc gttagtaacc agtgataaaa
    32041 taccagcatc caaaacacct ttagacgaat aactatcgag ctcgccaata gttttacgaa
    32101 aatcaggaaa attcttttta accaaagctg ctacaacttt catatcagct atagcaattc
    32161 cttcatgctt gcagatttca gtcaatcgac gaatcatctg cttcatcatt tcaattttat
    32221 cttcatcagt tggttgaccg aatgtaataa ctcggcagcg tgactgaagc ggtttaataa
    32281 taccatcaat attattagca gtaataataa tactacagtt tgaactataa gcttccataa
    32341 aggaacgaag atgtcgctga gactctgcta accctgaacg gtcaaattca tcaataacga
    32401 ttactttttg acgaccatca aatgaagcgg cgctggcaaa attagtcaaa ggaccacgaa
    32461 cgaaatcaat tttacaatct gacccattca caaacatcat atcagcattt acatcatgac
    32521 ataatgcttt tgctacagtt gttttacctg ttcctggaga aggagaatga agaataatat
    32581 gtggaatctt acctttactt gtaatagatt taaaggtttc tttatcaaag gcgggaagaa
    32641 tacattcatc gatagtagat ggacgatatt tctgttcaag aatgtgttct ttttcattta
    32701 cagtaatcat aatttcctca ttcaagtttt agtgtaaatt ataaagggcc gaagccctct
    32761 attaaaaatc gtgggtagaa tcagcttcaa gagctaccac ataattcgcg tgttcacctt
    32821 caaatttagc agcaccttgt ttaccttttg cccaaagcag aagtttataa tttcctggtt
    32881 gcattttcat atttgccata ttgataatga aattaaatgt attttcacca tcataatcac
    32941 caagagtcaa agaatattta acacgggtca gagcagaatc ttctacttta ttaaaaccgt
    33001 taattacgat tttaccttct tttaccgtga tagcaattgt atcaatttgc agaccacgag
    33061 atacacgcaa cagctgttga aggtcttcag ctttaatttc agtaacagca gatgctaccg
    33121 ggaatggaat tggtttatta ggagcaacta ctgtactcgg atcggctgct ggccaaaaaa
    33181 ttgttgagcg ggcatcagca attttaatat ttccatcttc tgactgggaa atttctgcat
    33241 catcattaac taaagacaga ataccgagaa aaccgttcaa atcgtaaatt gctacatcaa
    33301 aatcaataac gtcagaaata tttgcttccg cataagttgt accattaact gcgcgagtca
    33361 taataaattg accggattta agcataatac cagagttaat agtagcgaaa tttttaagca
    33421 gagcagtagt atctttagac agtttcatgt aatttccttc aattcaaatg agatttaatt
    33481 ttataactaa tttaataaag caattaacga ttaaaatcag ccgcaattgt ttccgcaaca
    33541 atttgagcag caacaattag acgttcatct gcattaccgc aataatcatc ttcaaggcgt
    33601 tcaccacatg aagtcataat aaatttagca ccggcgttta gggattctgt agtatgtttg
    33661 cgcattagtt caatccattt attacttact tcacgatcga tagcttcata atacgcatga
    33721 cgagcaggtg cagatttaat tttgttctga ataacttcca ttgcgttatc agaaagagac
    33781 aaaacccatg ctcgacgaat tttattttgg ttttgtggat ttgattcaga acgcacgtgt
    33841 tttggctgaa tatcttttac atcaacagta taattcacag taattttagt cataatacac
    33901 ctttagtcat aataatcagt aacagtccaa gcttcatttc tattggacat tatttttgta
    33961 tattctgctt taaatgcatt cctaagcata gattcagtaa ctatatgctc ttcattagaa
    34021 aaattatttc tcagaatata tcgttttatt tcaggaatag ttaatagatg ctgtccagtt
    34081 gaatattcca tgtttttcct ccatagagat tatactctaa taaattaaag cataatctct
    34141 tataaattaa accattacag taaatcgacc aactttcttc atttgaagat gctgaccata
    34201 ttcttgcggg tcatggtctt tatgcgaaat tataaaaacg ttagtgtttt tcattgaatt
    34261 tataatatta gctacacctt taataccttc ggcatcaaat gacccatcaa acacttcatc
    34321 aagaattaat gtactaatac taacaccaga tacgatagaa gcaatatcac gccaagtaaa
    34381 taaaagagca atatcgattc gtgccttttc accttcacta aatgaagcat aactaaaatc
    34441 ttcacgacca cgggatttaa ttgtctcatt aaattcttca tctaatgtaa acacataatc
    34501 cgcttccatt attttaagat aatggttaat ctgcttatta aataatggaa tgtacttttt
    34561 aataatagca cctttaatac cagaatcttt gagcatatca gtcaaaattc ctcggtggta
    34621 tttttccatt actaaattag tttttgtctt aacaatttta tcaagttctt cttgaagcag
    34681 tgctatttca tcagcatggt caataaactc agaagatgct ttttctatag ccgctttaac
    34741 ttttttagct ttatctactg ctgcgatcag agattgcttt ttattgcgaa tatcatttgc
    34801 caacgactgc tgggttttaa tattatctcg gtattcatca acaagaactt ttaaattatc
    34861 acgatgtgtt gaaagctgtt caaacgaatg tgtgcattca gaaactttat ctttaatttt
    34921 agaaacaact ttatcaccgg aactcaattg tgacaaacag gttggacata atccaccttc
    34981 gtgatacata ttaatgactt tattatacga gtcaattttt gatttaatta aaaatgcttc
    35041 ttgaccgatt ttattaaatg catcagtcgg gtcttcgtcc aaaacaatat taactaatct
    35101 ttcgttagct tcttctattt ccgattttag cgttctagct tcttttgcca aatcatcata
    35161 catattttgt agacgagtaa ggttgtcacc cgttaatttt ttctggcgtt caacattatc
    35221 attatatatt ttaatttgtt ggataatact atctttttta acatcaagca cttggttctg
    35281 cgaatttaat tcacgtatta gtgctttatt aagcttatcc atttcagcta atgttcctac
    35341 ctcaagcagg tcttccacaa gctttcttcg cgcaggggtc gacaaaccca tgaaaggggt
    35401 ataccctgct gtaccaagga caacaatctg cttgaaactg gcatatgaca ttccgataag
    35461 ctgttcaaat tctgcttgga aatctttact gctggcagat tcattaagac gtgtaccgtt
    35521 aacggtgatt tcgaaaacgt ttggtttttg tcctcttttg atatagtact ttttctcatc
    35581 atattccatc cacagttcaa ctaaaagttc tttcttattt gtgctgttta ttaattgacc
    35641 tttctttaca tcgcgaaatg gcttaccaaa aagcccaaat gtgatggctt ctagcatagt
    35701 agacttacca ccgccatttc gtccagtaat aagagttttt tgaaccttat ctaattgaat
    35761 gtcaatccca ttttgaccaa ctgacattat atttttatat tttactctat taagtttaaa
    35821 attcttcaca aaagattcct tttaatgtat cttttagacc attctatcat atcatcataa
    35881 tctaaaaagt attcatcaaa ttcagccatg caaacaacgc cttgtgctgt ttttgatgtg
    35941 atataaatta ttccaacata tctagaatct tcttcggtat aatcaatatt tgctatgaat
    36001 tcatcattaa tgtcaaatgt cgaaaacttc acagtatgca tccttaatac aagatacagc
    36061 catatctcgt aatgatttag gtgtgtcatt atctaaaatg ttgaagttaa aagatacagc
    36121 ccagtcagtg cagacagtaa cctttttaat acaattatct tcaacctcta acggttcaaa
    36181 ccagtattca ataatttctt tatgaccaat atcatctttt acttcacatt taaaatgctg
    36241 actcatcata acatttttaa attcatcaaa agtcattgtg ttgcctctac atatagctga
    36301 tttgcatatt gaataagtgc ttcacggtca gaatcagtga tgtctggaat tgcattaata
    36361 tactcttcca ttaatgtctg aagcgattga acttcaactt cttcactgtc atctgactcg
    36421 acagagttat caatctttga cacaactcgt aatgaatgca caactttttc tagttcagat
    36481 tcgaacttcg tcagattttt gtctacttca gttactataa cacgtactga tagatttgta
    36541 aaatctttat agtcaatttt tcctttaaat ggataatgaa ttctacgatg ccaggtagta
    36601 ttgtttggaa taaattccgt tcgttctgtt tctgtatcaa acatccagaa cccacgaggg
    36661 tcattctcgt cacctgcggt tagtgtccat ggtgtcccaa tatatctgac gtttgcagcc
    36721 tcagaaatag tatggaagtg accagaccac acttctttat aagtcttaag gaaatcgggt
    36781 tcaagaccat gagatttcat tcctttataa aaataaaatc cattcagttc ccagtgacca
    36841 acacaaaaag aagcagatga agttttgata tgctcaagaa tttcaccagt attttcttcg
    36901 cacatccaag gaatcaaatc aatcaaacac ccgtcaaaat ctactgtagt aggcttatca
    36961 tacactttaa cattaggata tttagccaaa agctcagtag aagcatttgg atgcattaca
    37021 tttttatagt ggagatcgtg atttcctaca atagtgtgta atgtaattcc agcatcatca
    37081 agcgtttgaa ctatttcacg ggcaaactcc atagttttat gtgtgatcgc ttttcgcaca
    37141 tcaaaaatat caccgtattg aatccaggta gtaattccat ttttcttaga atattctatc
    37201 gcttgcttaa ttccatcaat ttgaataccg cgaatccact catcatcagc tttaacgcct
    37261 aaatgccaat cacctaaatt taaaattttc atatatcaag aaccgtcatt gaaatgcaaa
    37321 ataaaattat tgaaataaat ccatctggag tgctaaagaa cccaatccaa catgctctag
    37381 tgaatagata aaatgcaaga aaaagtatca catatccaag aaatatcatt atatcaaact
    37441 ccgtataaag ctaaagggcc gaagcccttt attttgtaat aatgtcaaac tgttctttaa
    37501 agcagaagct tgaatcttga tgctgataca aaaattcata tgctttttct cgctcacggt
    37561 cataaagagc tcggtcagat gacagttctt taatacgttc aaatgttgat tccatatcat
    37621 tttcatcaaa ccaaatgata ccgctatcat gcgaggtcaa aggagtatta tcaacacgga
    37681 attttaaatt ttcgccagta gatttccaaa ataccggaat tgttccacat gcaccaagct
    37741 cgagatgagt atattcgagt gagcgttgta agtatttctg gttaagttta ctcaactgat
    37801 atccaaagcc agatttactc attcgttcaa gcatttcact attaatataa caatctagga
    37861 tttgtgccgg ttgattcggc gcgagattca ttttatcaat ctcacgatta ccgtaatatt
    37921 catacggaat acctttttcc ttaattgcaa taaaagcagg ggaacgttcc agaccttcca
    37981 ttacagtgga tttaccagca ggttttaaga atttttcatg aaaatcaaac atctggtaaa
    38041 aacctttcca tgtagtcgta cgaccaatcc aacggttgat attcatgtta atttcagaaa
    38101 catctttcca ataagttgac cgaaccttca caatatccat aggaggctga aaattatata
    38161 ctgtcggtgc ttcttcaata tcatcaaaca gagaaacagt ttctggatac cattctttca
    38221 tcagaacttt attaaaatca ccattatcag aatggctaaa aataacatca gctcgacgaa
    38281 cagtttcttc taatcccaaa tttcgacgca aagaaagaac agaatgatca tgctgataaa
    38341 ctacaacacg aatagaaggt ttaatattat ctaaaagttt tttatagtta ttaatcgtag
    38401 cttcttgaac ggaagtagca ggaacagaat taataattag aatatcacaa tcatttacta
    38461 gcttaagtgc tttatcgtat tctttagcta aaataactgg aattgaaaat gatttgtggt
    38521 catgagaact tgtacgagta aatgatttat ctttagcata aaccaaagtt acttcatgac
    38581 catttttaat aaaccaatca cgttgctcga gtgagaattt tgttacacca caaccttcaa
    38641 gacctcgagc cataaaaatg caaatacgca tagttttcct cttttcattt aataaatcat
    38701 gtaaataata ttttattttc tataaaacgc tacgaatagg cccaaacata tccataagca
    38761 attttgcttt ttccagatat gcacttttta atattagaca tgcatccttt aacggataca
    38821 gctgcgtctt taattctagg aaatactcgt aataattttc cagtagtatc atattgaaat
    38881 actggcacat ttcttttctg agttatccca cgtttagatt tagacatttt ttgtttagtt
    38941 gcattagaca tcctagaggg ctttcctatg ttatcagaat aataatattt ccattgaaat
    39001 cctccagcgg ttttcctttt accatctaca cattgtttaa ttgaagttga acagctatat
    39061 gacatatctt ctgcagcatc tgtaatacat ctatatttgc gaataaaatt tccatttaaa
    39121 tcatattgat aaattggttt tccagcattt cgtctagcgt tagacatgta ttttttatta
    39181 tcatcatctt tccagaactc tttcatgctt tccgatattg aagaagatac agctgtttta
    39241 atccatccat acattttatt atttagtctt gttccgtcag aactataaca catcatacga
    39301 atagctaaag ccaatttagg aagtctataa attttaaata ataataaatg cgcggtaaaa
    39361 tgttcttctg gtgtcaaaag aactaaatta gttttatcat ctgtaccacc catacatcta
    39421 ggaattatat gatgtgtttc agtatagtat gtcaaaagac ttttatcatt gcctctgttt
    39481 agtccttttt cgatcagtaa attatatatg tttaaataat tcattttagt ttattttacc
    39541 aaaaaattta taaagcaata taggagccga agctcctatc cacataatac gccatacaga
    39601 ggctcgttag aacttttaaa ttttatgcgc ttatatgtta tagttccttc tgctttagct
    39661 ttatcatgag cctctttaaa gcgtctcatc atttcctctc tagaggaacg aattttatta
    39721 taatctattt cagaagtcgg atgttcatct ttcacagttg ccaccatttt ttgacttgat
    39781 aagaatcaac ccacactttc atattagggt ctgctcttac aataggagga ttaacttctt
    39841 tgattgaact atcacggtat tctttttcag aaattttcac gcaaagatga ccattcaaag
    39901 attcagtaaa tcctgcatta attttaagac gcttgaattt tacgtgtgta agcatcaatc
    39961 atatcctcaa tctgcgatct agtagtcttc caaagaatac tgatgagttc atcgttatat
    40021 ggctgtttta gaatatcccg acttttcttg atagcatatt cgtattgagc aaaattatta
    40081 ttttcagctg cgatctgagc gtgcttataa agacgattca gttcgcgttt gtttttagac
    40141 aataacttat ttgcttttct ttctgcttca agacggttct tttcttcaat agaagaaata
    40201 agcttttcca cttcatcatt aatttcgggt ttatcagtca tattatttct ctaatataaa
    40261 ataaaaatca tcatctgtta aatgataccg atagtttaat tctacaccat tagatttaaa
    40321 agcggtatca tacggatttt ctggatcaat atcaatgtca agagctaaaa cttccctgag
    40381 atacatttta agtaaatagg gaatagcttc aacttcaggt atttcttcca agaatccgga
    40441 gaggttaatc gttagcctca tataaaaaat ccaaactagg agaatcatct acaacacttt
    40501 tcttttcagc ccccggtgtt ctataggttg attcttcgta atgcgtcatt ttatcataga
    40561 tgtcttgaat aaaagtttca tctactaacg caaccatatc gtcgtcacgg ctgtcataga
    40621 cattgtgaac gaagtaacta tatttctttg caacttcctt acgttctttt ttaatacgtt
    40681 ggacgaatgc attaaaacaa gcttgagtta tatacgcatg tgggttttta tatttcgttt
    40741 catcaaaatt gtgaagcccc ttaatagaag cttctatacc atctgcaatc atttcttgtt
    40801 tccaagactg ggtgtatcct gaaaagttga aacgtttaga taagccttct gcaataagca
    40861 taatggctaa tccgatagta tcattctgac gaactacttt atttgggtct ttattatttg
    40921 ctaattctgt tttccaatca ataatagctt gtaaaagctc tttattgttt acgtaattat
    40981 atttaggctt agtttctgac attttcacct cttagctcaa ttcatagatc tattatatca
    41041 taatatttga agacctatct taaagcatag aggatgaatc aatttcaagc attcatcaga
    41101 ttagccgctc caagagctgc atctagtgaa tcaaattggt caacatattc aattaattcg
    41161 ccgtaattag cgtataacca ccattggcta aattcatact caaggatgaa tccatttcct
    41221 tcaatttgag ttaaaccaat gccatttgta tttacttcat acccagcgag acgtaaatcg
    41281 ttaataagag cttcgttcat aattatacct tagtaatttt caggtctgca aattttttct
    41341 tgcgttgatt tttcatgcga cgaatagttt tatcggaaat ttcatgcttt tgataagctt
    41401 tagattctac accaaaagct ttaacatcaa attctgacaa gatatattga accaacaatt
    41461 cacggacagt attgcgtcca atcttctgat cattctgttt catcgtctga tgaagctctt
    41521 tttcccattt atccaaaatt tgaggagtta caatatcgcc tttttctagc aaagaaacta
    41581 ctttatcata tgcgtaagaa ttgatggcgt ttttaatttg aatagtcata cattatcctc
    41641 aattacgtta aaattttatt atccaaaaag ggccgaagcc cttagctaaa ctttttggca
    41701 cccttccagc cttcgtacat cattgcgact gacaatgaca aagctccttc acatgctgca
    41761 tacttattat tccagaacca atttagaaaa acttcatcct caataccgtt gtgtttcatg
    41821 ttctggaaaa atttggcgcg ttcttcagca attcgctgcg ataatttaga ttcaggattc
    41881 atttaaattt cccaattgcc attttcatca ataaatttaa tccagtcatt tactgaccac
    41941 ttggtcgtat cgccttttgg agtaacattt aaagtgtata gcccttgctt aaaaagcatg
    42001 cgtttgatat tcatattttc ctcagctgta acgataacac tcgtttgatt tacgtttagc
    42061 aactcgttga gaagtattat aatcaaaatc atcatcaatg taaactgatt ttttcaactt
    42121 tcttacttca ccgcgtaatt gacgatttaa ctcatcttta acttctgaat caataccttt
    42181 cattctacgc catttatctg agcgaaaaat gttttcaacc atatctttat gacttacccc
    42241 atcaggagct ttacgctttc cgaaatagtc ataatcacgc acttttaagt ctttacgacg
    42301 atacgtttta cccatggagt ttaatttcct tagcaactga actaaataca gcacgatcac
    42361 aaatcatacg tttatgtaac ttgagtataa gatagtaaac atcaaaacca tttacataag
    42421 taacacgaac aacattacca ttcacgagat aatactgtcc ctttttaatc tctttatcaa
    42481 ccacaaccat atcaattcct caaaggtaat tcatatgtta ataataccac ggtttgaact
    42541 tgttgtaaac aactttgtga aaaatatttt agggaatgat aagaaaggaa cgatagctta
    42601 gaatggtaat atacagaatg tgagaaagaa aggcccagag ggcccgtctt aatcttctat
    42661 gatatctcta tcatatccaa gtgaaatgag agtttctttg aagtgtttaa tgttcttttg
    42721 tctagaatca ttaatgaaaa tgactggata acgaatgtta agagatgtga atccagcgcg
    42781 tttagcaaga gatacaatca gcggacgatc atactcaatc ttaccattat ttgtaagaac
    42841 tttatagaaa gtaaaaggag cattgagctc ctttagaagt tttgtaactg attgacatcc
    42901 aggacaacga cctacttcat ctggaattcc atagacttca atcttatttt gtttcacaac
    42961 tattccttac taagagcagc attcagcttg ttagtaattt tatccagacg ctcattgaat
    43021 tcactagaag ataagccctt ttctggagaa atcaaactaa tcacgaaaaa tatagcaata
    43081 aaaggaataa ggaaaatagc tccaactgcc ataaacagaa agaatgttac agttgtaaga
    43141 aaatcagcta aacctttacg aaatttatac atttacattt acctttaatt gattaaccaa
    43201 gcattgataa gcactaaact atactgcgaa taaaattctg gaccaaaatg aaaaatcata
    43261 tcatttatag tatccataat gtaattcaat ttaatcatgt ttccacaccc catcggtatt
    43321 tgaccaaagt cgctgattat ctgatcctcg ccacagcttt ttggtcggaa gatttttctc
    43381 atacttccca tcaataataa catcaacata tttaagcatt tctagttgtt taatatcttc
    43441 aaacttatat cctgtccaca accagatatc tttctccgga aatcttgctt taacccaaga
    43501 aactaaattt gaaatctctt ctcggttctg tggataaagt gggtcaccgc cggttaaggt
    43561 aaggccttgg atatacgatt tgcttaaatg ggacgcaagt tctttaacgg tattcatagt
    43621 gaataactgt ccgttacgag cattccaagt actacgatta taacaacctt cgcatttatg
    43681 caaacatcca gtgacgaaga gaacgaccct acatccaggg ccgttaacga aatcgcatgg
    43741 ataaattcta tcataattca tctttatatt tccaagtata tcccttatga atagattgaa
    43801 ttcctttgca acatttataa acagcagaat gaaaaaatcc tgcatttctt atttcagttg
    43861 ctccagttag ttctattgta tttccgtctg gtgaatagcc aataaccgtt ttggtgttaa
    43921 agcgatttct agaactattt ttgatatgct ctttatgatt agtagacaaa gttcttcctg
    43981 ttagcccatc agatatcctt tttccaaaat catcaggaag agttacttta gacctagcta
    44041 tgctcattag cttcttagtt ttatcgcttc tttttgcgcc acgctgattt tcaaatttct
    44101 tagcttttgc atacgcgtat tgtgaagaag taacttttct atgcttacta ttactcatta
    44161 tccaatatgc atcatacatc tttccaccat atattttagc caataaatgg tgagcagtat
    44221 agtgggcctt ataagttaaa aatactaagt tgtctaaatc atctgaacca cccatacttc
    44281 ttggaattat atgatgaagt tcatacccgg ctttagtttg acggggctta gatgggtgtt
    44341 cagcagaatt aactagattt gaatagattc tgtcataatt cattggtgct taaccctatg
    44401 catgatttct ttatttttac cgagattaaa tccgcgttcg ttcggatttc ccaaataacc
    44461 acatgttctt cttatggtat tcatcttttt aggatcagtt tctccacaaa tagaacaaac
    44521 aaatccgttt tcagtaggag tcatttcatg ggtacttcca catgtaaaac atttatctac
    44581 tggcatatta acaccaaaat aatctaaatg ctgtgcagca taatcccaca cggcctcaag
    44641 accttttaag ttatttttca tatcaggaag ttcaacataa gaaatgtgac cacctgtcgc
    44701 aatgaaatga tatggcgctt cacgagaaat cttttcaaac ggagtaatat tttcttctac
    44761 tgaaacatgg aaactgttag tgtaccagcc tttatcggta acatctttta cgcttccata
    44821 tttttctgta tcgagtttac agaagcgata acacaggttt tcagcaggag tcgaatataa
    44881 actaaaagca aatccggttc tttcagtcca ctgtttaaga tgagcattca ttttagttaa
    44941 aatttctcgt ccaatatcac gaccgacaag aatattcaat tcgtgaatac caatgtatcc
    45001 taaagacact gaacttctac cgtttttaaa taactcaatt atgtcgtcat caggtttaag
    45061 acgaaccccg aatgcacctt cttggtaaag aataggagca acagtagctt taactccttt
    45121 taaggaacta attctacaca tcaaagcttc aaaacataaa tccattcgtt cattaaatag
    45181 ctcaacaaat ttctgttcat tgaactgtgt tccaatataa gaatctaacg cgatgcgagg
    45241 aagattcagt gttacaacac caagattatt gcgtccatca agaatttcat tgccagtcga
    45301 atctttccat acgctcaaga aactacggca acccatcgga gaaacaggaa cagatgaacc
    45361 agtgatagct ttattgttct tagctgaaat aatatcagga tacatccttt tgcttgcgca
    45421 ctctagagca agctgtttaa tatcatagtt cggatcgtct ttataaagat taacaccttc
    45481 ttcaacgaac ataacaagct tagggaaaat aggagttatc ccatcacgac caagaccttt
    45541 aatacgattt ttcagaattg ctttctgaat cattcgttca gtccagtcag ttcccgtacc
    45601 aaatgtaatt gttacaaaag gagtctgtcc gtttgaactg aataacgtgt tcacttcatc
    45661 aatgtgttca gtagagttcg ctacttctct acccgtttat atgaaacaat gtaatttgga
    45721 taattgtcat ctaaacacaa atctttaata cgacttgggt ggagttttaa atctttagca
    45781 gcatccacaa atgatttata gatattgtca tttattttaa catattctgg gacgggatga
    45841 attgttattt ttatatctat aacatttgga tgattactaa cctgttcttc agagcattta
    45901 agaaattttg cagctgattt aaaacttcta aatttatttc cggattttaa agctatagaa
    45961 acagtctttt tagccgttct actaccaata ttatttttaa catgagcttc acttctacta
    46021 ttatttttat aatgctcaat caatttctct cgtatcttat ctttatgttt taaagataag
    46081 attttacctt tatgggcatt actaagtttt tgcttatgtt cttctgaatc cggatatttg
    46141 ttaaatttat atccacctat agatttatta agaataaatt cgttattaaa atatttccta
    46201 ataagcattt cttcatgttt aagggccgat tcataagaat caaaaacttg aagaattatc
    46261 cacttagctt tataatcttt aagcttttct ttaacaagct tagatgacga attgtattct
    46321 ttccaatttg tatctttacc atatatagtt ttgaattttt taaaacctat ataaaaagac
    46381 ttatcaggaa atcttaccat ataggtaaat gctacagaat tggcaatttt taagcttttt
    46441 cttaatttcc atttcatcgt ttcacctcgt attcatattt atacgaggat aaacagctgc
    46501 atgtcaccat gcagttcaga ctatatcttc aactcttaga gttgtctgcc gtttcgggtc
    46561 gcttgaccct actcccttac attcatcagg gatagtcgtt gggcatttac agctactgct
    46621 gatttagcaa cggattgtct cagtgagagt ttcccgtttt aggcagattt tacatgagct
    46681 tgacttacgt taactcataa gcttggaatg catcgtatac gtctttttct gttttagatt
    46741 gagcataatt caacgcatca gcgatttgcc atttttctgc atcctcaata tgttttgcat
    46801 aggtgcgttt aacataagga gaaagtactt tatctacatt cgcaaaagtc gttccgccgt
    46861 attggtgaga agcaacttgc gcagtaattt gtgccataat tgcagtagca actccaattg
    46921 atttaggagt ttcaatctgc gcattaccaa gcttaaatcc gttttcaagc attcctttta
    46981 aatctactaa acagcaatta gtaaatggaa gagcagggga ataatcaata tcatgcacgt
    47041 gaataattcc gctttcatgc gctttcataa taaaagacgg gaccatattt ttggcaatgt
    47101 gtttagacac aataccagcc ataaggtccc gttgagttgg aaaaacacga gaatctttat
    47161 tagcattctc gtttaaaagg tctttattag ttttatgaat taatccttca atttcttttt
    47221 caattgtcat tttaaactct ttctaagctg cttcttgaat gaagctatta attgtgtttt
    47281 ggtgtcagat tcattatatt caaatcctct ttgaagcatc tcggccatca tttcctcttt
    47341 tcctaaacga gaaaattcct ttgatttatc tccaacaaag ttagggtgaa tattattttg
    47401 ggtgtaatcg gattttaaat aagtaagtaa attttctaac cattcaagat aatcaacacc
    47461 ttgtcccttt aagccagaac gattaaattt atgcttcatt tgaccttctg cagcattgca
    47521 tagattacaa agcaatccac gcacctttcc tgcttttggt ccatttaatt catggtcatg
    47581 gtcgaggtga ttagcttgaa catcaggatt tagttctcgt tggcaaatta agcatttacc
    47641 gttttgtgca tcataaaatt tctgtttttc ttctttgtat aatttgccag tcaataacat
    47701 aataaaccct taccttaaat agataagggt atttattatt ttcaagtatt gtaaaacatt
    47761 tgatgcaatc gcttatattg ctgaatcatt cggtcagaaa aagaaatttg agtttcaagc
    47821 cattcaatgt actctgcggc agcttgcatt aaatttcctt catagccatc gttattttct
    47881 tgtgcagcta atttagctaa tgcgtatgaa atacgttcac cttgaaaatc ggctttaggc
    47941 ttctgaacaa cttgattagt tcgctctaca acttcttcaa tttcgccatt ttctactgat
    48001 tcagtatttc acaaacacca atacgtaatt ggcttatcgt agatgttaat aatctttcca
    48061 tcagaaagtt caatttcaat aattccagtg tcaggctcta tatcatcttc acattctttt
    48121 acaagttcac gaactttaaa gacagtacct gcactaagtt ccggccagta attacacagc
    48181 cctgtatcag cacgattaat tctaaaccat ttatctactg taatcatgtc ccatctccat
    48241 atcaattaag tcatttatcg ttggttcatt atacaccgtt tcttcatcag tgtaaaccgg
    48301 ttcttccggc tctggctcta cagtttccca tctagccgcc caccaaggtt ttatagcgta
    48361 atccattctc gtactgtctg agttactaca cgttctcgaa gctcaaccag ttcaacagta
    48421 ggaactgcat aataccagtc agaatggtaa gaacctgagc gagattcatt tacagccaca
    48481 tgtacattat gttttggact aaaataaaca cactgacgat attggcattt accatcttgc
    48541 acccagtctt ctatttcgat aggtttaaga tagtcggaaa aatcgaaatc atagttttcc
    48601 gaaaatgcat catggtcttc aatgatttcg ctcagaactg catcaacatc taatttattt
    48661 tcaatattca tttttcacac caccaactgc ttacttcaaa atcgggttcg ccatgttccc
    48721 agaaccaggg gccgatagga atccacttac cttcatcggt gacgtcatat tcttcggatt
    48781 taagcccaac gtatcgccat tcgacttcat aagcggtacc accgattaca actgtgttct
    48841 cgccatacgg gttagacaca acaaagtcta taccttctgc tttagctaac caaatcatgt
    48901 attcatagag tttatattcc aggtcgcctt ctgttccatc gcctagaaaa ataatttgtt
    48961 catttaattc tatcatttaa agtattcccg caattggtca aatccaccaa tatgacttcc
    49021 atcaggagca aatacctgag gcattgttaa gccgatttga gtatcacgac ctagtttagt
    49081 cagaagctca gcaattttct catcatcaaa aacacctttt tccggcataa tgttgataaa
    49141 ttcaaacggc tgtttcttca cagtcaaaag acgttttgca ttatcgcaat acacacattt
    49201 atgaatgttg ctatcataac catatacttt aaacatatta ttccttaatt cctagtactt
    49261 gtttaaaagt ctcgtcgtaa tcaagacttt ggcccgtttg ttctttatgc ttgtatataa
    49321 tatcacttac ttctgatagc atatttttat atgaacgagt taaagcagat ttaagcacgc
    49381 tgtatctatc aggaaattta ccgtgttcat tataataagc tattgctaat tcacggactg
    49441 ccttttcagc agtctccata tattctttac gctttgtcat tttcttctcg gtcaaatcgg
    49501 tgtttacaat ggcgacattt ataacgaaga ttattagtct gccaatggac caattgcacc
    49561 tgttcagttc cacattcagg gcaattagga acgtttttag aagccctttc gcgacgttca
    49621 accatgacca ttacagaatc ccaattaaca ggagggctat aatcatcaca accataaatc
    49681 tttccacgca tttccagatc gtcttcttca ccagccataa taattttaat tagactagaa
    49741 ttacttgaag ctgcaatgtc ttctaataga cgctttttca tttcaatacc tcaatagcat
    49801 tacgtaaacc atttgctttg gcggttaaat ccttaagaac tttagtatgc tcttcaatct
    49861 gtttttcaac ttcaatcaaa cgggtactga gatattcgcg ttcttctttc atagtatcat
    49921 tcccatgatt gggctttggc gtaggtttaa atttattagg gtcctttaac ttaataacaa
    49981 ctttagtttc aaacagtgaa agaccataat tcgtattatc atcaaaggat tcaactacgt
    50041 ccattttaga caataacgta cgaagattat aagtcaaaga acgaatcgtt ttattatgtt
    50101 tattagcttc acatggtttc atatatggaa gatttttata tatttcatgc ggagcacaaa
    50161 caataattaa caattcaaat ggtccattct gtgatgatgg aatgaattta gccgtaaccc
    50221 aatcttttac atttacatta atagtacgat catcgccatg acaaaacagt ctacgagaat
    50281 gcttaaaaag catattcaca ttattattaa attcgtgtga aaactcactg gcaaattttt
    50341 ctttactatc tttagaaaac cattcttcta aataagttct tttcacgtcg ttaataatat
    50401 taaatgtaac aacattatca tttgatacat tagtctcaat gtagcttgga tacataaatt
    50461 ttttaacatt attaacagct atcacagaag atagtaatcg ggaacgtttg aaccactcga
    50521 gcaaagaacc aagagaatgt gaatacgcat tttgtgtatc tttacaaata tggttttccc
    50581 atccaatata gtctaaaaaa tcacgaagaa tattattgat tacttctcta tgtcctttct
    50641 gataatcacg atgtttagta ataagactgt caaaataatc aatataatgt ttacgagttt
    50701 tcatgttctt ctcacttggt taatgattta tactccgagc catccttggc tttaaatttt
    50761 acttaattaa ctgcaaagct tgttctagac gatcaagacg attaacggat tcttcccaaa
    50821 tctttttagc ctgctcatat tctttctgcg ctttattaga aatttctaga acttctttat
    50881 aagctttttc tagtgcaata acttctggac gaatttctat cggttcaggt gaatcatcaa
    50941 gacattccat tagttcctca agggtagttt cttctttagg agtattcaca atttcatcac
    51001 atttttgttg gtaaatttct ttactagtag gtgaataagc acatttcact tcacgaaggc
    51061 taattacgag tttatatcct tcccaaccgc atatattctt aaaaggatat gtatgaatat
    51121 tttctactgt ttccatacaa agtaatgcgg tctctaattg acgagttata gtgctagcaa
    51181 ttgagaaaaa tttattaata ttcttttggt tagtttctgg tgtaaaaaat ccataattca
    51241 caaaaataga tactttattt ttatcaagtt catattcttt tatgataatc atatcagaag
    51301 ccaaaggatg aatttgacga taatcgccat aacataattt agaagctgat tttagaattt
    51361 gcttcttgaa aagtctgaaa ttactaatcc aacgacgagt aaaaatattc tcagggtctt
    51421 ctttattatt gagatgataa gaattaacat caccgaacca attatatcct actacatctt
    51481 tagttcgttt aatttctttc ccaaaattac caagaatatc ccgattaacc aaatatgaaa
    51541 gaagacgaga ctctttaaag gttttcttga taacatcttt atctacacgg ctagaaattt
    51601 tacgaatttc atgaataaat ttagtagaag aaacaatact tgcatcaaca ctattgagcc
    51661 actgattgat aatagaaaga acgctatttt ggccaaacat cggtatagct ttatcatcaa
    51721 taacgctatt gaatgatttg atatattcgt tacgagtcat attaatctcc tcagtagaaa
    51781 gtaagaacat tataccacat ccttgtggca aagtaaacta gttcagtgca tttagtgcat
    51841 tgttcagttt agaacgttgc tttgtcagat tttgaaccct tgactgagct tgttctaacg
    51901 ccttttcagc ttctagcact tcattggtcg ctttaactaa ttcagcatct actgccttaa
    51961 gagacttctc aatcgcatcc gcgtgccatt tttcaacagg tttaagactt ggattttcaa
    52021 caggaagaaa attcacttta ttgaatttcc atgcatcttt attacctgag ctatacatcc
    52081 aaaatttagg atcgtttgat aagtaattag ataaatttaa gttatcttgc acttcttgct
    52141 ttttctcttg tgtgacttcg tcctttctca aaaattcata tttaaatgaa acgatcatat
    52201 caagttcata tgatgttgta tctaacttaa atcgttcaaa acgaggtaaa atcttagatt
    52261 gaacagcagc aacaacatcc atatacttaa atgcttctgt caactgcgat ttaaggcatt
    52321 cgcaaattga aagagaattt tttgtattag gtttaaagct aattcgtgca gttctattat
    52381 tttcttttaa cggtcttact tccatctgaa gagtataacc atcaaatttc agattcttta
    52441 agttaatgtc agagcctttt aatcgactag cagtagacaa aatttgcttt aattgtctac
    52501 ggaacagagc aataaatctc cattcaatac gataatgatt tggattgaaa aatccagatg
    52561 ataaatcgac cttactttga ccaacgcctt gaacaaatag aggattttta taatcaatag
    52621 ttttacagaa atcggtgagc tgttcacgag cagtcatttg agtaatatac cctgctttac
    52681 taaaattacg cacccattca ctgctattcg tatacttaaa gtgatgaata acacgattaa
    52741 ctttatcagg gtctaaatta ttttcacaca aaaatgtcat aacatcacga gtatagctgg
    52801 cattacgaac catatcttca atttgagaac gagttttcat ggtgttcctt aagatttaag
    52861 taaatcaaca attttaatta acttttcacg ctcagattta gctttactac tcaatccaga
    52921 tagtctgaaa atttcatcat catattgttg aatagaaata ttcagctctt caatttgctt
    52981 attaaaataa tcaatttgtt cagaatgttt ttcgttacta cgaactggta caggttttgt
    53041 aggcaattta gttgaactgg attcattcgg gcgataaatt aaaatgcaat ttgaaccaat
    53101 cgggcattta gcaccagatg aatattctaa cgttccagct tcttttaaaa cttcaaaagc
    53161 taaacagaga tgatgcccca tattaacata atcagtagag cgagctctga tgtaataatc
    53221 atctccacga gtgctaaatt taaagcattt aaggtcttct gtattattag ttttaaaaat
    53281 catttgttta tctagacctt tagccaatcg agcacctaat gctaataatc gtcgttgatt
    53341 ttcccacaaa tctgcgatca tttggtcaaa tgataatttc ggcattagcc gaccataaag
    53401 gtcatatcct ttattataat tgcgaaggat ttcactcgca ttaatacgag acaacgctcc
    53461 aattttatta agggctttca taatacgatt agataaactc attccagacc cgtttgttcg
    53521 ctgtaaatgt ttttctaatc caaatccaat atcaacttta aatttatcta aaatttcagc
    53581 atgaacatct ctgtcaataa cattcaaatc caaagttggg ttaaatctat gaaaaaattt
    53641 atctggctct ccacgacgta aaacagtcca ttcattcatc atttttttat taactaaaga
    53701 tttaattact gcgttgacat tattaattac tactgacata ttttcctcac tcaattttac
    53761 caattacgcg gaataagatt gaacagacta tataagtacc acatatagat tgaactaatg
    53821 ccattccaaa gaaccaaaca atattatcaa accatgtctg ttttacgtcg aaaggacgta
    53881 aacttacagt aatattatca cctttttcta ttgaagaata catctctggg gaaatatatt
    53941 cactaaatct ataaccgtct ttgagttcat atacagcaat aaacgataaa ctagacccct
    54001 ttccttgagt tcctgtaagg gtattaacta cagtaacatc ataatcttta taatgcatat
    54061 aatcattaat tgcgtaataa ccatatgcaa ttactataca taaacaacat atcaataaat
    54121 tcaatctttt aattatcaac tgtttcataa taatctcaat taaaagggct tagaaccatt
    54181 ataccatcct tggtataaag cggttatgcg agtaccgtat ttaaccgttc ttcaaacttc
    54241 cgaagagtgt tctggcgttc agctctttgc tttttgtaag tttcaatacg ctctgaaatg
    54301 agagtgtatc gttcatttac tgattctttc ataaaatcag gaatttcacg agaagcttta
    54361 atctcgtcaa atttatcaat aacagcttgc tcttcagcaa ttaagttatc atacatcaaa
    54421 atatctttct tgatgaactc aatatcttct tgagttacac gagataattt agatgcttta
    54481 tcctttttgt actgttcgtt agtatcacga gaccagtgta atgtacgatt tttattcgta
    54541 ttcttgtaaa tttctacaat accaatctca tcgataataa cgatccaatt ccaacgggat
    54601 ttgtaaattt gtcctccatt aacagtgatt tcacctccga ttgagatgtc attaaagaac
    54661 ttgctttgtg cttctgattt aaatttacca tcgttgtaat ttaccaggtt gaaaatatct
    54721 ttagcgttca ttttgtgttc ctccgtagtt gatagttgta tagtaccaca gaggaacggt
    54781 cttgtaaaca actaaaagaa acttctttca caattttttc cactgaacca agcgctcact
    54841 gctttcttag tttcaggagc agtgttatcc ataaaccatt caaaggcagc ctttttatga
    54901 ttctggaggg cttctcgggc tttaatctgc tcacggtcta ttaacactaa catatgagcc
    54961 tttcttgtca ccaggggctt cttatgattt tttgaatact cccaatcatt tgtccatcgc
    55021 atcgttgttg cgaattgaaa tacagcttct ttaatcttag tttcgtaaat ttcacgagcc
    55081 tttgagtata acatcattac ctccatttac cagtttaatt ctagtcatct ttttgatggc
    55141 agtccatata atctatttct gaactgcctt tttgtcttag aaggcctctt atgaatttat
    55201 ttcagaagag taaccgtagc gatttcttcc caaccgtttt tgtcggtcat aataaagtca
    55261 gcaagataaa gtgcagtacg cagtgaaaca ttacgtaaac ggttaacatt gactttcatc
    55321 catgataatg ctttataagt ttcttcatca gaaagaccac gcttttgcat catgtcggtt
    55381 gaaagaataa catcttcaac cctgaccata atttcttcat tagtgtgaac acccaaatcc
    55441 aaataaactg agcgggacac taatgcttgt aaatgtggag caagtttagt accacggtct
    55501 aattcgcggt caatgtcaac gtttgtgata aaaacaattg ttcctttaaa ttcaaactca
    55561 cgctcaatgc ctttttcttc taagtaagaa gatgcagtgc tccagcagac tttacgggtc
    55621 tctccagtgt ccagagcagc tttcagaaga ttaagaatgt ccatatcaga gaaaacatcc
    55681 acatcatcaa tcaaaaggac agaattctct tcacgattat tccaaagctg ttcataaaga
    55741 ccgataccag agattttacc gttaatgctt ttatactcaa tgtatccaat atcatttgct
    55801 ttattcaaag ctttatctaa agaatatgtt ttaccaatac ccgccgcacc agagataatt
    55861 aatgaacgaa tatttccgtt aataatacca ttcgtcatca ttcccataac attaaatctt
    55921 ttattaatgc gggttttcat atcttcatat gattctttaa cttcttcaac ttttacacca
    55981 tcatatgaaa tgtctgattt gtaaacccaa acaccgcgac gtttaccgtc aatttcaaca
    56041 aaaactttac catctccttg tgcatctacc ggagcattat cagggaacca ttcacctaag
    56101 agctcaaaag ttccagagat ttctttaccg aagtagatac ccttattgat agttacagtt
    56161 ttcattttat tctccaaatc cgtatcagtt gatagttgta tagtaccata aagctttatg
    56221 cttgtaaacc gttttgtgaa aaaattttga aataaaaaag ggagcccgaa ggctccctat
    56281 catttataat aacttcgatg gttttcaaga taaaccctct caaggaagtc atcccagaaa
    56341 ctcatgtcta ctttttgctg cataccgttc ttagaagctt cagtagatgc tgcttctact
    56401 tgatcgacca catcttccaa aaactcttga acggttttaa atggatgctt acccaacttc
    56461 acgtcgagaa taaatggagc atcttggagt ggataaacca agtcaccagt tttgtaaatt
    56521 tccaatagtt gaagtccacc acgacaagca tggctcagag ctttccagtc aatgccttca
    56581 ttggcttcgg ccttacgagc acgttcgccg tattcagcat ctaatttgtt cagtgactgc
    56641 ttaagctcaa taagagaaag cgttgtctga tatttacgac ccaacactgt gtaaaacgtt
    56701 tgtgggcctg ttttctcatg attatggaac acccattcac agaattcgtt ttctggaaga
    56761 cgatgcttaa tatcttcaac tttagtacga cgctgcttaa tggaaccatc ttcttggtaa
    56821 tcaacccatt gctcagggat ttgattaact actttcaata catcgcgtaa tgcagccaaa
    56881 cgagaaccct tgacgccgta tttagaagct tgcttgcgga catatcctaa atatgatttc
    56941 atgttagtcg tataaaaacg agaacggttg tcttgaataa acttccacac atcaggcaaa
    57001 tcggatttaa ccactagttc aggtggagtg tggagcatat ccaatgctac agtttcacca
    57061 tctgctgcta atttaaagaa atacttaaga ctatacaatt cgtggtcaat atcatcttta
    57121 gtgtttttag atgatgtgtt gttggtattt ttactcatgt gctctttgac gtttccaata
    57181 agaatatcgc gagcaggagg aacaaagatt tctttaaaat ctacatcaga ttctggagta
    57241 gaagttccat aaagatgact accaaaataa gacttaacta cagttttcat tattagacct
    57301 ttcataatct tcattaaatt gtacaatcaa tcgatgataa ttagattttg gatatcctaa
    57361 tttacttata taagttccga atgacccacg tttaggtcta tttaatttaa tccataactt
    57421 ataaagtaag tcatagtctt gccaatgttt accagttctt tgtctaattt tagatgaatt
    57481 tgattgtttc tttttagttt caaaattatt caaagatttt ttgactgcag cagagtgttt
    57541 ttctttaact cccggtcgtt taaaagcagc tttcacccct ttagatattt tttctttaac
    57601 ttccggtttg ttttgtgctt ctaactggga ttctgaaatt ttagccctta tttcaggaag
    57661 acttaatgtt atcgaacgtt tttctctgta ttcattagac ttccacattt ctttcattgt
    57721 attagaatgt atttttgaaa atttttctct aactaactga tatcctcttg aagttaattt
    57781 gagatttctt cctaaagaat cttctccaaa attataaaat gaccaccatg cataaattaa
    57841 tccaggcgaa ttgtaatgaa ttttagctaa aagccaatgg gctataaaat gctctctagc
    57901 tgttaataaa actagattat cagaatcatc attaccacca atacaagatg gaataatatg
    57961 atgcttttcc gtataaaaat ttaatttaga tttatctaat tttctgagtt ttcctttctt
    58021 aattaaatta ttatatactt tagtataatt cattggttct tcgtctcatt taattttgct
    58081 ttgcatttat aacacatgtc tgttccactt gaaataaaca tatttcctca ctttgaaatc
    58141 atagttggaa taacagaatc aagataagtc tttagtgcaa tagcttcgtc tttgtttaat
    58201 gtaatgatat gtgatcgaaa atcatcaatt tgacgaatag atactacatc tccctcttca
    58261 tagcattttg aaacatttaa aatagtttca tcattctgat tacaggagtt agtaataata
    58321 gcattacatt ttttaaacca ttttaaatta tgttttcttt tagtagaatc ataaaaatat
    58381 ttaatgttag ttataaaatt atcccaatta ttaattgata agcacattga ctcgctttta
    58441 atattaaatc ctgggcatga agaataaaaa tgaattttat gctcatcatt aatgcttaca
    58501 attttatcag tgtaagcata ttcaatttgg gttaaacgaa caatttcgct aggcgtaaaa
    58561 tataacatgt catcttcttg cgtcaaacga tacatgttat ttactttttc tatagccaat
    58621 tcaccaaaaa gtggactaac ttctaatact agtcgtttcg cctcgctcat cattacatac
    58681 tcctctgaat catattaata atgttattca ccagattata agtaaacatt gggtaattat
    58741 attgaatcat cacatatata acaaacaaaa ctttcattct cttctccttg gcagttgaca
    58801 agattactat accataatct tgtcaacttg taaaccatta aatgacgttt tcgataaaat
    58861 tttgaagctt tgtatgagca tcaaccatga ttttcatttc ttccttggca aaagctgtgc
    58921 ctctttcccg agaagaacat tcatagtcag aaactgcatt agcatattct tcaattagct
    58981 tcattaaaaa catctgtttt tcagttttca ttattccacc taatcatttc aagatattga
    59041 actaacttag ctttggattt atccaaatcc cttttagctg cttctatacc gtcgtatgaa
[truncated: 141,038 more chars]
